# Supplementary material for: Identify potential clinical significance of long noncoding RNA forkhead box P4 antisense RNA 1 in patients with early stage pancreatic ductal adenocarcinoma
Source: Cancer Med. 2020 Jan 28;9(6):2062–76. doi: 10.1002/cam4.2818 (PMC7064149; doi:10.1002/cam4.2818)
Supplement: Supplementary file 4 [file CAM4-9-2062-s004.xlsx]

## Sheet: Table S1
Table S1. Demographic epidemiological data of PDAC patients
Variables	Events/total(n=112)	MST (days)	HR (95% CI)	Log-rank P
Age (years)				0.066
≤60	20/38	593	1
>60	49/74	485	1.636(0.962–2.780)
Gender				0.523
Female	36/53	511	1
Male	33/59	592	0.855(0.529–1.382)
Alcohol history§				0.349
No	25/43	592	1
Yes	38/61	511	1.276(0.765–2.128)
Pathological stage				0.943
Stage Ⅰ	4/8	236	1
Stage Ⅱ	65/104	518	1.038(0.375–2.872)
Pathological T				0.466
T1/T2	7/14	498	1
T3	62/98	518	1.340(0.608–2.949)
Pathological N				0.091
N0	9/21	634	1
N1	60/91	511	1.818(0.899–3.678)
Pathological M				0.319
M0	31/55	593	1
Mx	38/57	485	1.278(0.787-2.075)
Histological grade				0.01
G1/ G2	45/80	596	1
G3/G4	24/32	470	1.919(1.156–3.185)
Radical resection&				0.009
R1/Rx	29/44	381	1
R0	39/66	603	0.514(0.310–0.852)
Radiation therapy†				0.029
No	48/70	473	1
Yes	15/30	691	0.527(0.293–0.947)
Targeted molecular therapy‡				<0.001
No	24/29	224	1
Yes	41/73	634	0.168(0.095–0.296)
Notes: § Alcohol history information are unavailable in 8 patients; & Radical resectionc information are unavailable in 2 patients; † Radiation therapy information are unavailable in 12 patients; ‡ Targeted molecular therapy information are unavailable in 10 patients.
Abbreviation: OS, overall survival; PDAC, pancreatic ductal adenocarcinoma; MST, median survival time; HR, hazard ratio; CI, confidence interval.

## Sheet: Table S2
Table S2. Co-expression protein coding genes of FOXP4-AS1 in PDAC tumor tissues.
ID	ID	r	P Value
FOXP4-AS1	ZBTB1	-0.495	0.0131108
FOXP4-AS1	RBMS1	-0.447	0.024046
FOXP4-AS1	TRANK1	-0.439	0.0264866
FOXP4-AS1	CNEP1R1	-0.426	0.0309092
FOXP4-AS1	TRIM22	-0.424	0.031643
FOXP4-AS1	DCP2	-0.422	0.0323916
FOXP4-AS1	L3MBTL3	-0.417	0.03433
FOXP4-AS1	RAB2B	-0.413	0.0359513
FOXP4-AS1	RUNX1	-0.413	0.0359513
FOXP4-AS1	NOD1	-0.408	0.0380693
FOXP4-AS1	S100PBP	-0.406	0.0389457
FOXP4-AS1	STAT2	-0.402	0.0407501
FOXP4-AS1	CGGBP1	-0.399	0.0421494
FOXP4-AS1	ELK3	-0.399	0.0421494
FOXP4-AS1	PLXDC1	-0.398	0.0426248
FOXP4-AS1	LRCH3	-0.396	0.0435892
FOXP4-AS1	SLFN5	-0.395	0.0440783
FOXP4-AS1	2019-09-07	-0.395	0.0440783
FOXP4-AS1	SUSD6	-0.395	0.0440783
FOXP4-AS1	CAPZA1	-0.388	0.047633
FOXP4-AS1	GLIPR1	-0.388	0.047633
FOXP4-AS1	ZFAND5	-0.388	0.047633
FOXP4-AS1	ATP5C1	0.456	0.049503
FOXP4-AS1	CYC1	0.456	0.049503
FOXP4-AS1	EMC6	0.456	0.049503
FOXP4-AS1	ATPAF1	0.456	0.049503
FOXP4-AS1	MMP15	0.456	0.049503
FOXP4-AS1	THAP4	0.457	0.0489637
FOXP4-AS1	APOPT1	0.457	0.0489637
FOXP4-AS1	SEC23B	0.457	0.0489637
FOXP4-AS1	MCCC1	0.457	0.0489637
FOXP4-AS1	SLC39A3	0.457	0.0489637
FOXP4-AS1	QARS	0.457	0.0489637
FOXP4-AS1	CIRBP	0.457	0.0489637
FOXP4-AS1	MRPL43	0.457	0.0489637
FOXP4-AS1	NOA1	0.459	0.0478999
FOXP4-AS1	SLC25A3	0.459	0.0478999
FOXP4-AS1	PRPF6	0.459	0.0478999
FOXP4-AS1	GGT6	0.459	0.0478999
FOXP4-AS1	PIGM	0.46	0.0473753
FOXP4-AS1	C16orf91	0.46	0.0473753
FOXP4-AS1	EIF5A	0.46	0.0473753
FOXP4-AS1	MRPL55	0.461	0.0468556
FOXP4-AS1	COX5B	0.461	0.0468556
FOXP4-AS1	PABPC4	0.461	0.0468556
FOXP4-AS1	SLC17A1	0.461	0.0468556
FOXP4-AS1	DGCR6L	0.461	0.0468556
FOXP4-AS1	C2orf82	0.461	0.0468556
FOXP4-AS1	ATP5O	0.461	0.0468556
FOXP4-AS1	CRACR2B	0.461	0.0468556
FOXP4-AS1	PCP2	0.461	0.0468556
FOXP4-AS1	ALG9	0.461	0.0468556
FOXP4-AS1	ANKRD39	0.462	0.0463406
FOXP4-AS1	SSC4D	0.462	0.0463406
FOXP4-AS1	ASNS	0.462	0.0463406
FOXP4-AS1	DLK1	0.462	0.0463406
FOXP4-AS1	MANF	0.462	0.0463406
FOXP4-AS1	WNK2	0.462	0.0463406
FOXP4-AS1	SAC3D1	0.463	0.0458304
FOXP4-AS1	COX10	0.463	0.0458304
FOXP4-AS1	TFB2M	0.463	0.0458304
FOXP4-AS1	MRPL11	0.463	0.0458304
FOXP4-AS1	DHPS	0.463	0.0458304
FOXP4-AS1	KIAA1324	0.463	0.0458304
FOXP4-AS1	ZDHHC24	0.464	0.045325
FOXP4-AS1	SPRN	0.464	0.045325
FOXP4-AS1	MATN4	0.464	0.045325
FOXP4-AS1	GDF15	0.464	0.045325
FOXP4-AS1	ARFGAP2	0.465	0.0448243
FOXP4-AS1	FTCD	0.465	0.0448243
FOXP4-AS1	SNAP47	0.465	0.0448243
FOXP4-AS1	UBB	0.465	0.0448243
FOXP4-AS1	HDHD5	0.465	0.0448243
FOXP4-AS1	BTD	0.466	0.0443282
FOXP4-AS1	SDHAF1	0.466	0.0443282
FOXP4-AS1	AC233723.1	0.467	0.0438368
FOXP4-AS1	RNASE1	0.467	0.0438368
FOXP4-AS1	ZNF784	0.467	0.0438368
FOXP4-AS1	BRMS1	0.467	0.0438368
FOXP4-AS1	CDC42EP1	0.468	0.04335
FOXP4-AS1	PLPBP	0.468	0.04335
FOXP4-AS1	PRR26	0.468	0.04335
FOXP4-AS1	NRG4	0.468	0.04335
FOXP4-AS1	CNPY3	0.469	0.0428678
FOXP4-AS1	C10orf71	0.469	0.0428678
FOXP4-AS1	NDUFA10	0.469	0.0428678
FOXP4-AS1	TMEM160	0.469	0.0428678
FOXP4-AS1	RPL27	0.469	0.0428678
FOXP4-AS1	RHBG	0.47	0.0423901
FOXP4-AS1	TMEM214	0.471	0.041917
FOXP4-AS1	ATRAID	0.471	0.041917
FOXP4-AS1	MED16	0.471	0.041917
FOXP4-AS1	SLC1A6	0.471	0.041917
FOXP4-AS1	LRRC73	0.471	0.041917
FOXP4-AS1	ARFIP2	0.472	0.0414483
FOXP4-AS1	CHCHD2	0.472	0.0414483
FOXP4-AS1	BOD1	0.472	0.0414483
FOXP4-AS1	NUDT14	0.472	0.0414483
FOXP4-AS1	TXNRD2	0.473	0.040984
FOXP4-AS1	RAP1GAP	0.473	0.040984
FOXP4-AS1	NDUFA1	0.473	0.040984
FOXP4-AS1	SFRP5	0.473	0.040984
FOXP4-AS1	TXNL1	0.473	0.040984
FOXP4-AS1	C1orf122	0.474	0.0405242
FOXP4-AS1	COX5A	0.474	0.0405242
FOXP4-AS1	RPL15	0.474	0.0405242
FOXP4-AS1	AOX1	0.474	0.0405242
FOXP4-AS1	RNF187	0.474	0.0405242
FOXP4-AS1	SDHB	0.475	0.0400687
FOXP4-AS1	GSTO2	0.475	0.0400687
FOXP4-AS1	COX7C	0.475	0.0400687
FOXP4-AS1	PLEKHH3	0.476	0.0396176
FOXP4-AS1	RPS26	0.476	0.0396176
FOXP4-AS1	ANKRD62	0.476	0.0396176
FOXP4-AS1	NOL7	0.476	0.0396176
FOXP4-AS1	GDF10	0.476	0.0396176
FOXP4-AS1	PYCR2	0.476	0.0396176
FOXP4-AS1	PIGP	0.476	0.0396176
FOXP4-AS1	CMTM8	0.477	0.0391708
FOXP4-AS1	NOL10	0.477	0.0391708
FOXP4-AS1	PGAP2	0.477	0.0391708
FOXP4-AS1	C1orf35	0.477	0.0391708
FOXP4-AS1	PDCD2	0.478	0.0387283
FOXP4-AS1	NPM2	0.478	0.0387283
FOXP4-AS1	TMEM266	0.478	0.0387283
FOXP4-AS1	ACYP2	0.478	0.0387283
FOXP4-AS1	MTG2	0.478	0.0387283
FOXP4-AS1	NDUFS2	0.478	0.0387283
FOXP4-AS1	NDUFS6	0.478	0.0387283
FOXP4-AS1	GPANK1	0.478	0.0387283
FOXP4-AS1	ATP5L	0.478	0.0387283
FOXP4-AS1	ALDH6A1	0.478	0.0387283
FOXP4-AS1	ARSA	0.479	0.0382901
FOXP4-AS1	COPE	0.479	0.0382901
FOXP4-AS1	EIF3F	0.479	0.0382901
FOXP4-AS1	SLC35B2	0.48	0.0378561
FOXP4-AS1	FURIN	0.48	0.0378561
FOXP4-AS1	FSCN2	0.48	0.0378561
FOXP4-AS1	COCH	0.48	0.0378561
FOXP4-AS1	RPS29	0.481	0.0374262
FOXP4-AS1	UQCR10	0.481	0.0374262
FOXP4-AS1	EIF1	0.481	0.0374262
FOXP4-AS1	ROMO1	0.481	0.0374262
FOXP4-AS1	COL9A3	0.482	0.0370006
FOXP4-AS1	C6orf226	0.482	0.0370006
FOXP4-AS1	TBCE	0.482	0.0370006
FOXP4-AS1	MRPL40	0.483	0.036579
FOXP4-AS1	NMRAL1	0.483	0.036579
FOXP4-AS1	DHRS4	0.483	0.036579
FOXP4-AS1	CD320	0.483	0.036579
FOXP4-AS1	SLC1A2	0.483	0.036579
FOXP4-AS1	MT1E	0.484	0.0361616
FOXP4-AS1	LARGE2	0.484	0.0361616
FOXP4-AS1	DHRS7B	0.484	0.0361616
FOXP4-AS1	SUMF2	0.484	0.0361616
FOXP4-AS1	NMNAT3	0.484	0.0361616
FOXP4-AS1	PPIF	0.484	0.0361616
FOXP4-AS1	IZUMO1	0.484	0.0361616
FOXP4-AS1	FAHD2A	0.485	0.0357482
FOXP4-AS1	CBFA2T3	0.485	0.0357482
FOXP4-AS1	CNPY1	0.485	0.0357482
FOXP4-AS1	PDCD4	0.485	0.0357482
FOXP4-AS1	DHRSX	0.485	0.0357482
FOXP4-AS1	KRT10	0.486	0.0353389
FOXP4-AS1	C3orf33	0.486	0.0353389
FOXP4-AS1	RP9	0.486	0.0353389
FOXP4-AS1	CATSPER3	0.486	0.0353389
FOXP4-AS1	ACP1	0.487	0.0349336
FOXP4-AS1	NDUFS8	0.487	0.0349336
FOXP4-AS1	PIWIL2	0.487	0.0349336
FOXP4-AS1	FAU	0.487	0.0349336
FOXP4-AS1	GPAA1	0.487	0.0349336
FOXP4-AS1	IFRD2	0.487	0.0349336
FOXP4-AS1	NDUFC1	0.487	0.0349336
FOXP4-AS1	VIPR2	0.487	0.0349336
FOXP4-AS1	KLF14	0.487	0.0349336
FOXP4-AS1	SCTR	0.487	0.0349336
FOXP4-AS1	NPRL2	0.487	0.0349336
FOXP4-AS1	ENSA	0.487	0.0349336
FOXP4-AS1	TRPT1	0.488	0.0345322
FOXP4-AS1	COX20	0.488	0.0345322
FOXP4-AS1	MINDY1	0.489	0.0341348
FOXP4-AS1	SLC38A10	0.489	0.0341348
FOXP4-AS1	C1orf43	0.489	0.0341348
FOXP4-AS1	NADK2	0.489	0.0341348
FOXP4-AS1	MRPL48	0.489	0.0341348
FOXP4-AS1	ANXA9	0.489	0.0341348
FOXP4-AS1	C5	0.49	0.0337413
FOXP4-AS1	FBL	0.49	0.0337413
FOXP4-AS1	TMEM208	0.49	0.0337413
FOXP4-AS1	WDR13	0.49	0.0337413
FOXP4-AS1	SMPD2	0.49	0.0337413
FOXP4-AS1	ART3	0.49	0.0337413
FOXP4-AS1	C2CD4D	0.49	0.0337413
FOXP4-AS1	NOP14	0.491	0.0333517
FOXP4-AS1	TMED9	0.491	0.0333517
FOXP4-AS1	SNRPE	0.491	0.0333517
FOXP4-AS1	NDUFB7	0.491	0.0333517
FOXP4-AS1	FARS2	0.491	0.0333517
FOXP4-AS1	SCAMP3	0.491	0.0333517
FOXP4-AS1	IFRD1	0.491	0.0333517
FOXP4-AS1	OBSL1	0.492	0.0329659
FOXP4-AS1	C6orf203	0.492	0.0329659
FOXP4-AS1	BEX5	0.492	0.0329659
FOXP4-AS1	RNASEH2C	0.492	0.0329659
FOXP4-AS1	SLC25A11	0.492	0.0329659
FOXP4-AS1	KIRREL2	0.492	0.0329659
FOXP4-AS1	IMMP1L	0.493	0.032584
FOXP4-AS1	PTRHD1	0.493	0.032584
FOXP4-AS1	RORC	0.493	0.032584
FOXP4-AS1	CNPY2	0.493	0.032584
FOXP4-AS1	RPSA	0.493	0.032584
FOXP4-AS1	NUPR1	0.494	0.0322059
FOXP4-AS1	SPATA2L	0.494	0.0322059
FOXP4-AS1	CTU1	0.494	0.0322059
FOXP4-AS1	FAM83F	0.494	0.0322059
FOXP4-AS1	GATA4	0.494	0.0322059
FOXP4-AS1	SSR3	0.494	0.0322059
FOXP4-AS1	CCDC9	0.494	0.0322059
FOXP4-AS1	TAF10	0.495	0.0318315
FOXP4-AS1	CNNM3	0.495	0.0318315
FOXP4-AS1	CLPB	0.495	0.0318315
FOXP4-AS1	GRB14	0.495	0.0318315
FOXP4-AS1	EPOP	0.495	0.0318315
FOXP4-AS1	CLPSL1	0.495	0.0318315
FOXP4-AS1	ICA1	0.495	0.0318315
FOXP4-AS1	GATM	0.496	0.0314609
FOXP4-AS1	PEX16	0.496	0.0314609
FOXP4-AS1	HYI	0.496	0.0314609
FOXP4-AS1	KCNQ1	0.496	0.0314609
FOXP4-AS1	RAB11FIP4	0.496	0.0314609
FOXP4-AS1	CAMKMT	0.497	0.031094
FOXP4-AS1	SPATA16	0.497	0.031094
FOXP4-AS1	GDPD5	0.497	0.031094
FOXP4-AS1	AQP12A	0.497	0.031094
FOXP4-AS1	GGT7	0.498	0.0307308
FOXP4-AS1	COX4I1	0.498	0.0307308
FOXP4-AS1	NELFE	0.498	0.0307308
FOXP4-AS1	ATP5J	0.498	0.0307308
FOXP4-AS1	NAA38	0.498	0.0307308
FOXP4-AS1	PES1	0.498	0.0307308
FOXP4-AS1	RXFP4	0.499	0.0303712
FOXP4-AS1	MYLK2	0.499	0.0303712
FOXP4-AS1	IPO4	0.499	0.0303712
FOXP4-AS1	RPF2	0.499	0.0303712
FOXP4-AS1	TXN2	0.499	0.0303712
FOXP4-AS1	NXPH4	0.5	0.0300152
FOXP4-AS1	SCAND1	0.5	0.0300152
FOXP4-AS1	CALML6	0.5	0.0300152
FOXP4-AS1	PACSIN3	0.5	0.0300152
FOXP4-AS1	TBC1D24	0.5	0.0300152
FOXP4-AS1	RABL6	0.501	0.0296628
FOXP4-AS1	ACOX3	0.501	0.0296628
FOXP4-AS1	CST3	0.501	0.0296628
FOXP4-AS1	LAMTOR2	0.501	0.0296628
FOXP4-AS1	TIMM22	0.502	0.029314
FOXP4-AS1	LENG1	0.502	0.029314
FOXP4-AS1	RAB26	0.502	0.029314
FOXP4-AS1	FBXL15	0.502	0.029314
FOXP4-AS1	FAM162A	0.502	0.029314
FOXP4-AS1	EIF3D	0.503	0.0289687
FOXP4-AS1	ZDHHC4	0.503	0.0289687
FOXP4-AS1	NPHS1	0.503	0.0289687
FOXP4-AS1	WDR25	0.503	0.0289687
FOXP4-AS1	CYB5R1	0.503	0.0289687
FOXP4-AS1	UQCRB	0.503	0.0289687
FOXP4-AS1	SLC2A11	0.503	0.0289687
FOXP4-AS1	GALR3	0.503	0.0289687
FOXP4-AS1	INPP5J	0.503	0.0289687
FOXP4-AS1	TMEM120A	0.503	0.0289687
FOXP4-AS1	ATF4	0.503	0.0289687
FOXP4-AS1	FBXW12	0.504	0.028627
FOXP4-AS1	NR0B2	0.504	0.028627
FOXP4-AS1	TLCD1	0.504	0.028627
FOXP4-AS1	CYB561D2	0.504	0.028627
FOXP4-AS1	HINT2	0.504	0.028627
FOXP4-AS1	TMEM254	0.504	0.028627
FOXP4-AS1	DOK7	0.504	0.028627
FOXP4-AS1	C1QBP	0.504	0.028627
FOXP4-AS1	MAD2L1BP	0.505	0.0282887
FOXP4-AS1	REG3G	0.505	0.0282887
FOXP4-AS1	ISYNA1	0.505	0.0282887
FOXP4-AS1	EEF2KMT	0.505	0.0282887
FOXP4-AS1	MRPS18B	0.505	0.0282887
FOXP4-AS1	EEF1G	0.505	0.0282887
FOXP4-AS1	AURKAIP1	0.506	0.0279538
FOXP4-AS1	ZMAT5	0.506	0.0279538
FOXP4-AS1	ECI2	0.506	0.0279538
FOXP4-AS1	RPS19BP1	0.507	0.0276224
FOXP4-AS1	CITED4	0.507	0.0276224
FOXP4-AS1	C12orf45	0.507	0.0276224
FOXP4-AS1	RPL37	0.507	0.0276224
FOXP4-AS1	MPST	0.507	0.0276224
FOXP4-AS1	RRP12	0.507	0.0276224
FOXP4-AS1	APOM	0.507	0.0276224
FOXP4-AS1	PELP1	0.507	0.0276224
FOXP4-AS1	PWWP2B	0.508	0.0272944
FOXP4-AS1	PM20D1	0.508	0.0272944
FOXP4-AS1	NUDC	0.508	0.0272944
FOXP4-AS1	CHAF1B	0.509	0.0269697
FOXP4-AS1	NDUFAB1	0.509	0.0269697
FOXP4-AS1	BNIP1	0.509	0.0269697
FOXP4-AS1	PEBP1	0.509	0.0269697
FOXP4-AS1	COQ7	0.509	0.0269697
FOXP4-AS1	CASP9	0.509	0.0269697
FOXP4-AS1	EIF2S2	0.509	0.0269697
FOXP4-AS1	EMD	0.509	0.0269697
FOXP4-AS1	BCCIP	0.509	0.0269697
FOXP4-AS1	LRG1	0.51	0.0266484
FOXP4-AS1	COX8A	0.51	0.0266484
FOXP4-AS1	SEC61G	0.51	0.0266484
FOXP4-AS1	GTPBP6	0.511	0.0263304
FOXP4-AS1	AFM	0.511	0.0263304
FOXP4-AS1	PRR35	0.511	0.0263304
FOXP4-AS1	PSMB6	0.511	0.0263304
FOXP4-AS1	RPL23	0.511	0.0263304
FOXP4-AS1	NDUFA4	0.511	0.0263304
FOXP4-AS1	UQCRC1	0.511	0.0263304
FOXP4-AS1	HDAC11	0.511	0.0263304
FOXP4-AS1	C17orf107	0.511	0.0263304
FOXP4-AS1	GSTA3	0.511	0.0263304
FOXP4-AS1	SRSF8	0.512	0.0260157
FOXP4-AS1	TSR3	0.512	0.0260157
FOXP4-AS1	PANO1	0.512	0.0260157
FOXP4-AS1	ADORA1	0.512	0.0260157
FOXP4-AS1	BPHL	0.512	0.0260157
FOXP4-AS1	SLC41A1	0.512	0.0260157
FOXP4-AS1	ACTL10	0.512	0.0260157
FOXP4-AS1	COQ4	0.512	0.0260157
FOXP4-AS1	MCRIP2	0.513	0.0257042
FOXP4-AS1	AUP1	0.513	0.0257042
FOXP4-AS1	CLUH	0.513	0.0257042
FOXP4-AS1	MRPS18A	0.514	0.025396
FOXP4-AS1	RABGEF1	0.514	0.025396
FOXP4-AS1	HSD17B10	0.514	0.025396
FOXP4-AS1	HOGA1	0.515	0.0250909
FOXP4-AS1	EMID1	0.515	0.0250909
FOXP4-AS1	BCAP31	0.515	0.0250909
FOXP4-AS1	OARD1	0.515	0.0250909
FOXP4-AS1	NEURL3	0.515	0.0250909
FOXP4-AS1	RSAD1	0.515	0.0250909
FOXP4-AS1	OAZ3	0.515	0.0250909
FOXP4-AS1	RPL36A	0.516	0.0247891
FOXP4-AS1	GPRC5C	0.516	0.0247891
FOXP4-AS1	AQP12B	0.516	0.0247891
FOXP4-AS1	MEA1	0.516	0.0247891
FOXP4-AS1	PIGT	0.516	0.0247891
FOXP4-AS1	AMY2A	0.516	0.0247891
FOXP4-AS1	TMX2	0.516	0.0247891
FOXP4-AS1	RPL19	0.516	0.0247891
FOXP4-AS1	PDGFA	0.517	0.0244904
FOXP4-AS1	MALSU1	0.517	0.0244904
FOXP4-AS1	SPATA24	0.517	0.0244904
FOXP4-AS1	WDR83OS	0.517	0.0244904
FOXP4-AS1	SOD3	0.517	0.0244904
FOXP4-AS1	ANKRD54	0.517	0.0244904
FOXP4-AS1	RPS24	0.517	0.0244904
FOXP4-AS1	GCDH	0.517	0.0244904
FOXP4-AS1	COPS3	0.517	0.0244904
FOXP4-AS1	NT5C3B	0.517	0.0244904
FOXP4-AS1	MNX1	0.518	0.0241948
FOXP4-AS1	MRPL20	0.518	0.0241948
FOXP4-AS1	STARD10	0.518	0.0241948
FOXP4-AS1	EPHX2	0.519	0.0239023
FOXP4-AS1	ATP5G2	0.519	0.0239023
FOXP4-AS1	RAB17	0.519	0.0239023
FOXP4-AS1	KCNJ5	0.519	0.0239023
FOXP4-AS1	QTRT1	0.52	0.0236129
FOXP4-AS1	SLC2A8	0.521	0.0233265
FOXP4-AS1	SLC25A45	0.521	0.0233265
FOXP4-AS1	COQ3	0.521	0.0233265
FOXP4-AS1	AMBP	0.521	0.0233265
FOXP4-AS1	XKR6	0.522	0.0230432
FOXP4-AS1	SLC25A10	0.522	0.0230432
FOXP4-AS1	PRELID1	0.522	0.0230432
FOXP4-AS1	HSCB	0.522	0.0230432
FOXP4-AS1	FMC1	0.522	0.0230432
FOXP4-AS1	SLC38A5	0.523	0.0227628
FOXP4-AS1	SMIM26	0.523	0.0227628
FOXP4-AS1	CTH	0.523	0.0227628
FOXP4-AS1	COA6	0.523	0.0227628
FOXP4-AS1	F11	0.524	0.0224854
FOXP4-AS1	DUS1L	0.524	0.0224854
FOXP4-AS1	ZBTB42	0.524	0.0224854
FOXP4-AS1	EDEM2	0.524	0.0224854
FOXP4-AS1	FAM217A	0.525	0.022211
FOXP4-AS1	PARK7	0.525	0.022211
FOXP4-AS1	ALG1	0.525	0.022211
FOXP4-AS1	ATP4A	0.525	0.022211
FOXP4-AS1	PMVK	0.525	0.022211
FOXP4-AS1	ABCC12	0.525	0.022211
FOXP4-AS1	EIF3K	0.525	0.022211
FOXP4-AS1	BCKDK	0.525	0.022211
FOXP4-AS1	RPS8	0.525	0.022211
FOXP4-AS1	PYCR1	0.525	0.022211
FOXP4-AS1	OGFOD3	0.526	0.0219395
FOXP4-AS1	UBL4A	0.526	0.0219395
FOXP4-AS1	BORCS6	0.526	0.0219395
FOXP4-AS1	TOLLIP	0.526	0.0219395
FOXP4-AS1	RPL35A	0.526	0.0219395
FOXP4-AS1	SIDT2	0.526	0.0219395
FOXP4-AS1	KCNN2	0.527	0.0216709
FOXP4-AS1	RPL24	0.527	0.0216709
FOXP4-AS1	GFER	0.527	0.0216709
FOXP4-AS1	RPS11	0.527	0.0216709
FOXP4-AS1	DHRS4L2	0.527	0.0216709
FOXP4-AS1	SLC25A5	0.527	0.0216709
FOXP4-AS1	CDC34	0.527	0.0216709
FOXP4-AS1	KRTCAP2	0.528	0.0214051
FOXP4-AS1	ETFB	0.528	0.0214051
FOXP4-AS1	LRMDA	0.529	0.0211422
FOXP4-AS1	FGFRL1	0.529	0.0211422
FOXP4-AS1	EIF2B4	0.529	0.0211422
FOXP4-AS1	ALB	0.529	0.0211422
FOXP4-AS1	HAAO	0.529	0.0211422
FOXP4-AS1	RSL1D1	0.53	0.0208821
FOXP4-AS1	ARAF	0.53	0.0208821
FOXP4-AS1	RPLP2	0.53	0.0208821
FOXP4-AS1	GALK1	0.531	0.0206248
FOXP4-AS1	TUSC2	0.531	0.0206248
FOXP4-AS1	EI24	0.531	0.0206248
FOXP4-AS1	AMHR2	0.531	0.0206248
FOXP4-AS1	FIS1	0.531	0.0206248
FOXP4-AS1	YIF1A	0.532	0.0203702
FOXP4-AS1	NEIL2	0.532	0.0203702
FOXP4-AS1	C19orf48	0.532	0.0203702
FOXP4-AS1	NAP1L6	0.532	0.0203702
FOXP4-AS1	DNASE1	0.532	0.0203702
FOXP4-AS1	SNRPC	0.533	0.0201184
FOXP4-AS1	SARDH	0.533	0.0201184
FOXP4-AS1	AFMID	0.533	0.0201184
FOXP4-AS1	H2AFJ	0.534	0.0198693
FOXP4-AS1	DAP	0.535	0.019623
FOXP4-AS1	CINP	0.535	0.019623
FOXP4-AS1	MFSD3	0.535	0.019623
FOXP4-AS1	CEACAM16	0.536	0.0193793
FOXP4-AS1	COPS9	0.536	0.0193793
FOXP4-AS1	ATP5A1	0.536	0.0193793
FOXP4-AS1	GGACT	0.537	0.0191382
FOXP4-AS1	MBLAC1	0.537	0.0191382
FOXP4-AS1	SLC39A8	0.537	0.0191382
FOXP4-AS1	MRPL45	0.537	0.0191382
FOXP4-AS1	ATP5I	0.538	0.0188998
FOXP4-AS1	FBXO2	0.538	0.0188998
FOXP4-AS1	SENP3	0.539	0.0186639
FOXP4-AS1	RPS19	0.539	0.0186639
FOXP4-AS1	RAB40C	0.539	0.0186639
FOXP4-AS1	HSPB9	0.54	0.0184307
FOXP4-AS1	DCAF11	0.54	0.0184307
FOXP4-AS1	NOSIP	0.54	0.0184307
FOXP4-AS1	SLC38A3	0.54	0.0184307
FOXP4-AS1	PEMT	0.54	0.0184307
FOXP4-AS1	RPS6	0.541	0.0182
FOXP4-AS1	MESP1	0.541	0.0182
FOXP4-AS1	RRP36	0.541	0.0182
FOXP4-AS1	JMJD4	0.542	0.0179718
FOXP4-AS1	RPS3	0.542	0.0179718
FOXP4-AS1	SND1	0.542	0.0179718
FOXP4-AS1	DRG1	0.543	0.0177462
FOXP4-AS1	DEFB1	0.543	0.0177462
FOXP4-AS1	UQCC3	0.543	0.0177462
FOXP4-AS1	ATP13A2	0.544	0.017523
FOXP4-AS1	GUSB	0.544	0.017523
FOXP4-AS1	GMPPA	0.544	0.017523
FOXP4-AS1	REG3A	0.544	0.017523
FOXP4-AS1	SHPK	0.544	0.017523
FOXP4-AS1	RPS25	0.544	0.017523
FOXP4-AS1	PHPT1	0.544	0.017523
FOXP4-AS1	YIPF2	0.544	0.017523
FOXP4-AS1	R3HCC1	0.544	0.017523
FOXP4-AS1	AGA	0.545	0.0173023
FOXP4-AS1	ALKBH3	0.546	0.017084
FOXP4-AS1	PRSS3	0.546	0.017084
FOXP4-AS1	NHP2	0.546	0.017084
FOXP4-AS1	PLEKHB1	0.546	0.017084
FOXP4-AS1	MT1X	0.546	0.017084
FOXP4-AS1	MAT1A	0.547	0.0168682
FOXP4-AS1	FAM136A	0.547	0.0168682
FOXP4-AS1	POLD2	0.547	0.0168682
FOXP4-AS1	RPL27A	0.547	0.0168682
FOXP4-AS1	ACSM6	0.547	0.0168682
FOXP4-AS1	FZD9	0.548	0.0166548
FOXP4-AS1	SLC1A4	0.548	0.0166548
FOXP4-AS1	CYB5A	0.548	0.0166548
FOXP4-AS1	EEF2	0.548	0.0166548
FOXP4-AS1	FAM3A	0.548	0.0166548
FOXP4-AS1	PIGQ	0.548	0.0166548
FOXP4-AS1	PLEKHJ1	0.548	0.0166548
FOXP4-AS1	SNRNP25	0.549	0.0164437
FOXP4-AS1	SMIM20	0.549	0.0164437
FOXP4-AS1	PIGU	0.549	0.0164437
FOXP4-AS1	ZNF593	0.55	0.016235
FOXP4-AS1	CLDND2	0.55	0.016235
FOXP4-AS1	CRAT	0.55	0.016235
FOXP4-AS1	MRPS26	0.55	0.016235
FOXP4-AS1	UBE2D4	0.55	0.016235
FOXP4-AS1	PLA2G12A	0.55	0.016235
FOXP4-AS1	KBTBD3	0.551	0.0160286
FOXP4-AS1	USE1	0.551	0.0160286
FOXP4-AS1	MRPL33	0.552	0.0158245
FOXP4-AS1	ST7	0.552	0.0158245
FOXP4-AS1	MACROD1	0.553	0.0156227
FOXP4-AS1	RPL22	0.553	0.0156227
FOXP4-AS1	ZNF672	0.553	0.0156227
FOXP4-AS1	HAGH	0.553	0.0156227
FOXP4-AS1	RPL4	0.553	0.0156227
FOXP4-AS1	PTP4A3	0.554	0.0154232
FOXP4-AS1	RPL41	0.555	0.0152259
FOXP4-AS1	SLC27A5	0.555	0.0152259
FOXP4-AS1	IMPDH2	0.555	0.0152259
FOXP4-AS1	NAGLU	0.555	0.0152259
FOXP4-AS1	MRPS14	0.556	0.0150309
FOXP4-AS1	FXN	0.556	0.0150309
FOXP4-AS1	ZNHIT2	0.556	0.0150309
FOXP4-AS1	SNTG2	0.557	0.014838
FOXP4-AS1	IMP4	0.557	0.014838
FOXP4-AS1	MRPS34	0.558	0.0146474
FOXP4-AS1	SFXN2	0.558	0.0146474
FOXP4-AS1	DPP10	0.558	0.0146474
FOXP4-AS1	RPS15	0.558	0.0146474
FOXP4-AS1	GPR89A	0.558	0.0146474
FOXP4-AS1	RAB3D	0.559	0.0144589
FOXP4-AS1	NEDD4L	0.56	0.0142725
FOXP4-AS1	HAX1	0.56	0.0142725
FOXP4-AS1	NDUFV1	0.56	0.0142725
FOXP4-AS1	RPS15A	0.56	0.0142725
FOXP4-AS1	PRSS55	0.56	0.0142725
FOXP4-AS1	RPL17	0.56	0.0142725
FOXP4-AS1	STX5	0.561	0.0140883
FOXP4-AS1	GMPPB	0.562	0.0139062
FOXP4-AS1	LRRC74A	0.562	0.0139062
FOXP4-AS1	VKORC1	0.562	0.0139062
FOXP4-AS1	RPH3AL	0.562	0.0139062
FOXP4-AS1	EIF3G	0.562	0.0139062
FOXP4-AS1	RPL32	0.563	0.0137261
FOXP4-AS1	TMEM8A	0.563	0.0137261
FOXP4-AS1	MPND	0.563	0.0137261
FOXP4-AS1	SLC39A7	0.563	0.0137261
FOXP4-AS1	UBE2F	0.563	0.0137261
FOXP4-AS1	TYRO3	0.563	0.0137261
FOXP4-AS1	SF3B5	0.564	0.0135481
FOXP4-AS1	MZT2B	0.565	0.0133722
FOXP4-AS1	CERS4	0.565	0.0133722
FOXP4-AS1	SMIM1	0.565	0.0133722
FOXP4-AS1	LRPAP1	0.566	0.0131983
FOXP4-AS1	RPL37A	0.566	0.0131983
FOXP4-AS1	KCNK3	0.566	0.0131983
FOXP4-AS1	CBS	0.566	0.0131983
FOXP4-AS1	BRSK2	0.567	0.0130263
FOXP4-AS1	RPL14	0.567	0.0130263
FOXP4-AS1	RNF167	0.567	0.0130263
FOXP4-AS1	HEXDC	0.568	0.0128564
FOXP4-AS1	ATP5G1	0.569	0.0126884
FOXP4-AS1	MLYCD	0.569	0.0126884
FOXP4-AS1	AMY2B	0.569	0.0126884
FOXP4-AS1	SERGEF	0.569	0.0126884
FOXP4-AS1	TPT1	0.569	0.0126884
FOXP4-AS1	BOLA1	0.57	0.0125224
FOXP4-AS1	AC040162.1	0.57	0.0125224
FOXP4-AS1	FAHD2B	0.57	0.0125224
FOXP4-AS1	MRPL23	0.571	0.0123583
FOXP4-AS1	KIF9	0.571	0.0123583
FOXP4-AS1	PRKCSH	0.571	0.0123583
FOXP4-AS1	GUCA1C	0.571	0.0123583
FOXP4-AS1	AIFM1	0.571	0.0123583
FOXP4-AS1	TMEM57	0.571	0.0123583
FOXP4-AS1	GSG1	0.573	0.0120358
FOXP4-AS1	RPL31	0.573	0.0120358
FOXP4-AS1	VPS4A	0.573	0.0120358
FOXP4-AS1	GPHA2	0.573	0.0120358
FOXP4-AS1	RBP1	0.573	0.0120358
FOXP4-AS1	ZNF787	0.574	0.0118774
FOXP4-AS1	TIMM13	0.574	0.0118774
FOXP4-AS1	RWDD1	0.575	0.0117208
FOXP4-AS1	SMDT1	0.576	0.0115661
FOXP4-AS1	NECAB3	0.576	0.0115661
FOXP4-AS1	TMEM129	0.576	0.0115661
FOXP4-AS1	ATP5D	0.576	0.0115661
FOXP4-AS1	RPL11	0.577	0.0114131
FOXP4-AS1	RPL6	0.577	0.0114131
FOXP4-AS1	RPS3A	0.578	0.011262
FOXP4-AS1	RPLP0	0.578	0.011262
FOXP4-AS1	NDUFAF8	0.578	0.011262
FOXP4-AS1	APOO	0.578	0.011262
FOXP4-AS1	RPS4X	0.578	0.011262
FOXP4-AS1	RPL38	0.579	0.0111127
FOXP4-AS1	FBXO25	0.579	0.0111127
FOXP4-AS1	LMAN2	0.579	0.0111127
FOXP4-AS1	MRPS16	0.579	0.0111127
FOXP4-AS1	SMPDL3B	0.579	0.0111127
FOXP4-AS1	ERP29	0.58	0.0109651
FOXP4-AS1	MLST8	0.58	0.0109651
FOXP4-AS1	CHCHD10	0.58	0.0109651
FOXP4-AS1	POLDIP2	0.58	0.0109651
FOXP4-AS1	FAM174B	0.58	0.0109651
FOXP4-AS1	RPS21	0.581	0.0108192
FOXP4-AS1	RPS7	0.582	0.0106751
FOXP4-AS1	MRPS17	0.582	0.0106751
FOXP4-AS1	RPS27A	0.583	0.0105327
FOXP4-AS1	FUNDC2	0.583	0.0105327
FOXP4-AS1	AL138752.2	0.583	0.0105327
FOXP4-AS1	C7orf50	0.583	0.0105327
FOXP4-AS1	AC004754.1	0.583	0.0105327
FOXP4-AS1	MAPK8IP1	0.584	0.010392
FOXP4-AS1	TMEM205	0.584	0.010392
FOXP4-AS1	TOMM7	0.585	0.0102529
FOXP4-AS1	AL139392.1	0.585	0.0102529
FOXP4-AS1	POLR1D	0.585	0.0102529
FOXP4-AS1	RPL9	0.586	0.0101155
FOXP4-AS1	C12orf57	0.586	0.0101155
FOXP4-AS1	RILP	0.586	0.0101155
FOXP4-AS1	CCDC149	0.586	0.0101155
FOXP4-AS1	LY6G5C	0.586	0.0101155
FOXP4-AS1	CCKBR	0.587	0.0099798
FOXP4-AS1	SPX	0.587	0.0099798
FOXP4-AS1	UXT	0.587	0.0099798
FOXP4-AS1	PINX1	0.588	0.00984569
FOXP4-AS1	RNF186	0.588	0.00984569
FOXP4-AS1	DHRS12	0.588	0.00984569
FOXP4-AS1	RPS27	0.589	0.00971318
FOXP4-AS1	RPL35	0.589	0.00971318
FOXP4-AS1	EPHX1	0.589	0.00971318
FOXP4-AS1	FKBPL	0.589	0.00971318
FOXP4-AS1	ABHD12	0.59	0.00958226
FOXP4-AS1	CHCHD5	0.59	0.00958226
FOXP4-AS1	UBA52	0.59	0.00958226
FOXP4-AS1	MYH7	0.59	0.00958226
FOXP4-AS1	TMEM72	0.59	0.00958226
FOXP4-AS1	RACK1	0.591	0.00945292
FOXP4-AS1	CIB4	0.591	0.00945292
FOXP4-AS1	ACADVL	0.591	0.00945292
FOXP4-AS1	RPL12	0.591	0.00945292
FOXP4-AS1	RBPJL	0.592	0.00932514
FOXP4-AS1	NDUFAF4	0.592	0.00932514
FOXP4-AS1	DPM2	0.592	0.00932514
FOXP4-AS1	RPL23A	0.593	0.0091989
FOXP4-AS1	RPS14	0.593	0.0091989
FOXP4-AS1	SURF2	0.593	0.0091989
FOXP4-AS1	TUFM	0.593	0.0091989
FOXP4-AS1	CSDC2	0.593	0.0091989
FOXP4-AS1	UQCRFS1	0.593	0.0091989
FOXP4-AS1	NDUFB10	0.593	0.0091989
FOXP4-AS1	EEF1D	0.594	0.00907419
FOXP4-AS1	MRPL2	0.595	0.00895099
FOXP4-AS1	MRPS2	0.595	0.00895099
FOXP4-AS1	MT1H	0.596	0.00882929
FOXP4-AS1	PEX7	0.596	0.00882929
FOXP4-AS1	LAGE3	0.597	0.00870906
FOXP4-AS1	HMBS	0.597	0.00870906
FOXP4-AS1	TPST2	0.597	0.00870906
FOXP4-AS1	MAGIX	0.598	0.00859031
FOXP4-AS1	MYDGF	0.598	0.00859031
FOXP4-AS1	SRM	0.6	0.00835712
FOXP4-AS1	2019-03-11	0.6	0.00835712
FOXP4-AS1	CEL	0.601	0.00824267
FOXP4-AS1	C1orf56	0.601	0.00824267
FOXP4-AS1	TMEM9	0.601	0.00824267
FOXP4-AS1	CDKN2AIPNL	0.601	0.00824267
FOXP4-AS1	RGN	0.603	0.00801796
FOXP4-AS1	ASCL5	0.603	0.00801796
FOXP4-AS1	NSMCE1	0.603	0.00801796
FOXP4-AS1	RPS18	0.603	0.00801796
FOXP4-AS1	RPS17	0.604	0.00790768
FOXP4-AS1	UQCRQ	0.604	0.00790768
FOXP4-AS1	SYCN	0.604	0.00790768
FOXP4-AS1	RPL7	0.605	0.00779876
FOXP4-AS1	SSSCA1	0.606	0.00769118
FOXP4-AS1	SERP1	0.606	0.00769118
FOXP4-AS1	DNAJC4	0.606	0.00769118
FOXP4-AS1	NOMO1	0.607	0.00758493
FOXP4-AS1	SPR	0.607	0.00758493
FOXP4-AS1	TMEM238	0.607	0.00758493
FOXP4-AS1	ERP27	0.608	0.00748001
FOXP4-AS1	DNAJC30	0.608	0.00748001
FOXP4-AS1	RPS13	0.608	0.00748001
FOXP4-AS1	RPL5	0.609	0.00737638
FOXP4-AS1	RPS12	0.609	0.00737638
FOXP4-AS1	TSTD1	0.61	0.00727405
FOXP4-AS1	MMP24-AS1	0.61	0.00727405
FOXP4-AS1	SRPRA	0.61	0.00727405
FOXP4-AS1	NAXE	0.61	0.00727405
FOXP4-AS1	RPL8	0.612	0.00707319
FOXP4-AS1	SPCS1	0.612	0.00707319
FOXP4-AS1	HPD	0.612	0.00707319
FOXP4-AS1	ECI1	0.613	0.00697464
FOXP4-AS1	TMEM99	0.613	0.00697464
FOXP4-AS1	DYM	0.613	0.00697464
FOXP4-AS1	IGFBP2	0.614	0.00687733
FOXP4-AS1	NOP53	0.614	0.00687733
FOXP4-AS1	FGGY	0.615	0.00678124
FOXP4-AS1	INHA	0.615	0.00678124
FOXP4-AS1	GOLT1A	0.615	0.00678124
FOXP4-AS1	TBC1D30	0.616	0.00668636
FOXP4-AS1	DERL2	0.616	0.00668636
FOXP4-AS1	RPL13A	0.616	0.00668636
FOXP4-AS1	RARRES2	0.616	0.00668636
FOXP4-AS1	DPM3	0.616	0.00668636
FOXP4-AS1	G6PC3	0.617	0.00659267
FOXP4-AS1	RPL21	0.617	0.00659267
FOXP4-AS1	IL22RA1	0.617	0.00659267
FOXP4-AS1	PDHA1	0.617	0.00659267
FOXP4-AS1	SLC16A11	0.617	0.00659267
FOXP4-AS1	NDUFB11	0.617	0.00659267
FOXP4-AS1	C19orf73	0.618	0.00650016
FOXP4-AS1	ZNF444	0.618	0.00650016
FOXP4-AS1	SURF1	0.619	0.00640883
FOXP4-AS1	SLC30A2	0.619	0.00640883
FOXP4-AS1	LGALS2	0.619	0.00640883
FOXP4-AS1	S100A1	0.62	0.00631864
FOXP4-AS1	ANAPC15	0.62	0.00631864
FOXP4-AS1	RAB4A	0.621	0.00622961
FOXP4-AS1	RPL34	0.621	0.00622961
FOXP4-AS1	TMEM258	0.624	0.00596924
FOXP4-AS1	MMAB	0.624	0.00596924
FOXP4-AS1	VPS51	0.624	0.00596924
FOXP4-AS1	RPL18	0.624	0.00596924
FOXP4-AS1	RPL10	0.625	0.00588465
FOXP4-AS1	CA4	0.625	0.00588465
FOXP4-AS1	ANKRD53	0.625	0.00588465
FOXP4-AS1	PGM1	0.625	0.00588465
FOXP4-AS1	B9D1	0.626	0.00580114
FOXP4-AS1	UFC1	0.627	0.00571871
FOXP4-AS1	FUT1	0.627	0.00571871
FOXP4-AS1	FGFBP3	0.627	0.00571871
FOXP4-AS1	BSPRY	0.628	0.00563733
FOXP4-AS1	FN3K	0.628	0.00563733
FOXP4-AS1	ACAT1	0.628	0.00563733
FOXP4-AS1	PSMD6	0.628	0.00563733
FOXP4-AS1	NENF	0.628	0.00563733
FOXP4-AS1	PRDX2	0.628	0.00563733
FOXP4-AS1	YIPF3	0.629	0.005557
FOXP4-AS1	TMEM147	0.629	0.005557
FOXP4-AS1	GADD45G	0.63	0.00547771
FOXP4-AS1	CISD3	0.63	0.00547771
FOXP4-AS1	SAT2	0.631	0.00539943
FOXP4-AS1	MDH2	0.631	0.00539943
FOXP4-AS1	PAIP2B	0.631	0.00539943
FOXP4-AS1	PNLIP	0.631	0.00539943
FOXP4-AS1	PLIN5	0.632	0.00532217
FOXP4-AS1	GSTA2	0.632	0.00532217
FOXP4-AS1	MRPL54	0.632	0.00532217
FOXP4-AS1	SERPINI2	0.632	0.00532217
FOXP4-AS1	METRN	0.633	0.00524591
FOXP4-AS1	POLR2L	0.633	0.00524591
FOXP4-AS1	TMEM198	0.633	0.00524591
FOXP4-AS1	GJB1	0.633	0.00524591
FOXP4-AS1	BOLA3	0.633	0.00524591
FOXP4-AS1	IDH2	0.634	0.00517063
FOXP4-AS1	ECHDC3	0.634	0.00517063
FOXP4-AS1	MSRA	0.635	0.00509634
FOXP4-AS1	RPS10	0.636	0.00502301
FOXP4-AS1	IZUMO4	0.637	0.00495063
FOXP4-AS1	HDLBP	0.637	0.00495063
FOXP4-AS1	TXNL4A	0.638	0.0048792
FOXP4-AS1	UFSP1	0.638	0.0048792
FOXP4-AS1	MPDU1	0.638	0.0048792
FOXP4-AS1	PCBD1	0.638	0.0048792
FOXP4-AS1	RAMP1	0.639	0.0048087
FOXP4-AS1	TEAD4	0.64	0.00473913
FOXP4-AS1	MCEE	0.64	0.00473913
FOXP4-AS1	MBD3L1	0.641	0.00467047
FOXP4-AS1	AQP8	0.641	0.00467047
FOXP4-AS1	ZNF98	0.641	0.00467047
FOXP4-AS1	RPS28	0.642	0.00460271
FOXP4-AS1	REG1B	0.643	0.00453584
FOXP4-AS1	COQ8A	0.643	0.00453584
FOXP4-AS1	C15orf61	0.644	0.00446985
FOXP4-AS1	TBL2	0.644	0.00446985
FOXP4-AS1	ALG14	0.644	0.00446985
FOXP4-AS1	NLE1	0.645	0.00440474
FOXP4-AS1	RPL29	0.645	0.00440474
FOXP4-AS1	NUCB2	0.646	0.00434048
FOXP4-AS1	RPS9	0.647	0.00427708
FOXP4-AS1	P2RX1	0.647	0.00427708
FOXP4-AS1	BANF2	0.647	0.00427708
FOXP4-AS1	RRBP1	0.648	0.00421452
FOXP4-AS1	ORMDL3	0.648	0.00421452
FOXP4-AS1	SLC25A22	0.648	0.00421452
FOXP4-AS1	MRM3	0.648	0.00421452
FOXP4-AS1	PTF1A	0.648	0.00421452
FOXP4-AS1	CHRM3	0.65	0.00409188
FOXP4-AS1	GAL3ST3	0.651	0.00403178
FOXP4-AS1	MSRB1	0.652	0.00397248
FOXP4-AS1	DPEP1	0.652	0.00397248
FOXP4-AS1	DPAGT1	0.653	0.00391398
FOXP4-AS1	DDRGK1	0.654	0.00385626
FOXP4-AS1	PPP2R2D	0.655	0.00379931
FOXP4-AS1	LMF2	0.656	0.00374313
FOXP4-AS1	ITIH4	0.656	0.00374313
FOXP4-AS1	TMEM256	0.656	0.00374313
FOXP4-AS1	MT1F	0.656	0.00374313
FOXP4-AS1	PRODH2	0.656	0.00374313
FOXP4-AS1	RPL36	0.657	0.00368771
FOXP4-AS1	HCN1	0.658	0.00363303
FOXP4-AS1	ST6GALNAC4	0.658	0.00363303
FOXP4-AS1	MRPL24	0.658	0.00363303
FOXP4-AS1	PSEN2	0.659	0.0035791
FOXP4-AS1	ENKD1	0.66	0.00352589
FOXP4-AS1	EEF1B2	0.66	0.00352589
FOXP4-AS1	LINC00238	0.66	0.00352589
FOXP4-AS1	RPL18A	0.66	0.00352589
FOXP4-AS1	SEC61B	0.66	0.00352589
FOXP4-AS1	CUTA	0.661	0.0034734
FOXP4-AS1	BCAT2	0.662	0.00342162
FOXP4-AS1	TMED3	0.663	0.00337055
FOXP4-AS1	RHCE	0.663	0.00337055
FOXP4-AS1	ECSIT	0.664	0.00332017
FOXP4-AS1	KLHDC9	0.664	0.00332017
FOXP4-AS1	CTRB2	0.665	0.00327048
FOXP4-AS1	COA3	0.665	0.00327048
FOXP4-AS1	IBA57	0.665	0.00327048
FOXP4-AS1	EIF2D	0.665	0.00327048
FOXP4-AS1	JTB	0.667	0.00317313
FOXP4-AS1	PHGDH	0.668	0.00312545
FOXP4-AS1	EDF1	0.668	0.00312545
FOXP4-AS1	RPL10A	0.668	0.00312545
FOXP4-AS1	PLCXD2	0.668	0.00312545
FOXP4-AS1	RPS2	0.669	0.00307842
FOXP4-AS1	SRPRB	0.67	0.00303204
FOXP4-AS1	COMTD1	0.671	0.0029863
FOXP4-AS1	PNLIPRP1	0.671	0.0029863
FOXP4-AS1	RPL13	0.672	0.00294119
FOXP4-AS1	FH	0.673	0.0028967
FOXP4-AS1	LENG9	0.674	0.00285282
FOXP4-AS1	NRTN	0.674	0.00285282
FOXP4-AS1	ECE2	0.674	0.00285282
FOXP4-AS1	HDDC3	0.675	0.00280956
FOXP4-AS1	CLPS	0.676	0.00276689
FOXP4-AS1	MAP6D1	0.676	0.00276689
FOXP4-AS1	LCMT1	0.677	0.00272482
FOXP4-AS1	ALG5	0.678	0.00268333
FOXP4-AS1	TMED6	0.678	0.00268333
FOXP4-AS1	CPA1	0.678	0.00268333
FOXP4-AS1	SPACA3	0.678	0.00268333
FOXP4-AS1	TMEM125	0.678	0.00268333
FOXP4-AS1	CELA2A	0.679	0.00264242
FOXP4-AS1	CELA2B	0.68	0.00260208
FOXP4-AS1	FAAH2	0.68	0.00260208
FOXP4-AS1	TEX11	0.68	0.00260208
FOXP4-AS1	RPL7A	0.68	0.00260208
FOXP4-AS1	PRADC1	0.68	0.00260208
FOXP4-AS1	TMEM97	0.68	0.00260208
FOXP4-AS1	CPB1	0.68	0.00260208
FOXP4-AS1	ERGIC3	0.682	0.00252309
FOXP4-AS1	HSD17B8	0.682	0.00252309
FOXP4-AS1	GMNN	0.683	0.00248442
FOXP4-AS1	FAM3B	0.684	0.00244629
FOXP4-AS1	RPL26	0.684	0.00244629
FOXP4-AS1	TTYH1	0.685	0.0024087
FOXP4-AS1	ZNF524	0.685	0.0024087
FOXP4-AS1	TRIM50	0.686	0.00237164
FOXP4-AS1	MT1G	0.686	0.00237164
FOXP4-AS1	P4HB	0.687	0.0023351
FOXP4-AS1	TM7SF2	0.688	0.00229908
FOXP4-AS1	RPL3	0.689	0.00226357
FOXP4-AS1	BNIP3	0.689	0.00226357
FOXP4-AS1	IFT20	0.69	0.00222856
FOXP4-AS1	SPAG4	0.691	0.00219405
FOXP4-AS1	ARSE	0.691	0.00219405
FOXP4-AS1	PRSS1	0.693	0.00212649
FOXP4-AS1	ALKBH7	0.693	0.00212649
FOXP4-AS1	IMPA2	0.693	0.00212649
FOXP4-AS1	GJC3	0.695	0.00206084
FOXP4-AS1	SUCLG1	0.695	0.00206084
FOXP4-AS1	ZNF622	0.696	0.00202872
FOXP4-AS1	SLC39A5	0.696	0.00202872
FOXP4-AS1	GNMT	0.697	0.00199706
FOXP4-AS1	SLC43A1	0.697	0.00199706
FOXP4-AS1	DNPH1	0.698	0.00196585
FOXP4-AS1	SSR2	0.698	0.00196585
FOXP4-AS1	PLPP5	0.699	0.0019351
FOXP4-AS1	TECPR1	0.699	0.0019351
FOXP4-AS1	EIF4EBP1	0.702	0.00184545
FOXP4-AS1	EPB41L4B	0.703	0.00181643
FOXP4-AS1	MFSD6L	0.703	0.00181643
FOXP4-AS1	COX6A2	0.703	0.00181643
FOXP4-AS1	DCXR	0.703	0.00181643
FOXP4-AS1	CELA3B	0.707	0.00170448
FOXP4-AS1	HPN	0.709	0.00165092
FOXP4-AS1	AHCY	0.709	0.00165092
FOXP4-AS1	CLPSL2	0.709	0.00165092
FOXP4-AS1	CTRC	0.71	0.00162472
FOXP4-AS1	SDF2L1	0.712	0.00157348
FOXP4-AS1	GAMT	0.714	0.00152372
FOXP4-AS1	FKBP11	0.714	0.00152372
FOXP4-AS1	FGL1	0.716	0.00147542
FOXP4-AS1	CUZD1	0.718	0.00142853
FOXP4-AS1	PXMP2	0.718	0.00142853
FOXP4-AS1	PDIA2	0.718	0.00142853
FOXP4-AS1	PLA2G1B	0.718	0.00142853
FOXP4-AS1	C2CD4B	0.72	0.00138302
FOXP4-AS1	CRELD2	0.72	0.00138302
FOXP4-AS1	RPS5	0.722	0.00133885
FOXP4-AS1	CELA3A	0.723	0.00131726
FOXP4-AS1	GPT2	0.723	0.00131726
FOXP4-AS1	UMOD	0.725	0.00127503
FOXP4-AS1	GP2	0.727	0.00123406
FOXP4-AS1	SFXN4	0.729	0.0011943
FOXP4-AS1	CPA2	0.733	0.00111832
FOXP4-AS1	TCEA3	0.735	0.00108203
FOXP4-AS1	FKBP2	0.735	0.00108203
FOXP4-AS1	PRSS2	0.737	0.00104683
FOXP4-AS1	CTRL	0.737	0.00104683
FOXP4-AS1	CTRB1	0.737	0.00104683
FOXP4-AS1	REG1A	0.738	0.00102963
FOXP4-AS1	PRDX4	0.74	0.00099601
FOXP4-AS1	FITM1	0.74	0.00099601
FOXP4-AS1	ARHGDIG	0.744	0.000931803
FOXP4-AS1	KLK1	0.744	0.000931803
FOXP4-AS1	TMEM52	0.746	0.000901157
FOXP4-AS1	TPRN	0.747	0.000886188
FOXP4-AS1	SLC25A6	0.747	0.000886188
FOXP4-AS1	HM13	0.747	0.000886188
FOXP4-AS1	ETV2	0.749	0.000856937
FOXP4-AS1	EPO	0.751	0.000828584
FOXP4-AS1	SLC22A31	0.755	0.00077447
FOXP4-AS1	AC131097.2	0.756	0.000761464
FOXP4-AS1	PARD6A	0.757	0.000748661
FOXP4-AS1	AZGP1	0.759	0.000723653
FOXP4-AS1	SPINK1	0.761	0.000699423
FOXP4-AS1	SSR4	0.762	0.000687592
FOXP4-AS1	SEC11C	0.769	0.000609845
FOXP4-AS1	DDT	0.769	0.000609845
FOXP4-AS1	SIL1	0.774	0.000559409
FOXP4-AS1	GCAT	0.775	0.0005498
FOXP4-AS1	CHID1	0.78	0.000504019
FOXP4-AS1	CAMK2N2	0.787	0.000445871

## Sheet: Table S3
Table S3. GO term analysis results of FOXP4-AS1-related PCGs.
Category	Term	Count	%	PValue	Genes	List Total	Pop Hits	Pop Total	Fold Enrichment	Bonferroni	Benjamini	FDR
GOTERM_BP_DIRECT	GO:0006614~SRP-dependent cotranslational protein targeting to membrane	75	0.0460227	3.59387e-80	RPL18, RPL17, RPL36A, RPL19, RPL14, RPL13, RPL15, RPLP2, RPS2, RPS3, RPS3A, RPLP0, FAU, RPL10, RPL11, RPL12, RPS27A, RPL35A, SRPRA, SRPRB, RPS4X, RPS18, RPS19, RPL41, RPS17, RPS14, RPS15, RPS12, RPS13, RPS10, RPS11, UBA52, RPL27A, RPL35, RPS15A, RPL36, RPL37, RPL38, RPS25, RPS26, RPS27, RPS28, RPS29, RPL32, RPL7, RPL6, RPL31, RPL9, RPL34, RPL8, RPL3, RPL5, RPL4, RPL7A, RPL10A, RPS21, RPS24, RPSA,…	803	94	16792	16.6848	8.21918e-77	8.21918e-77	6.27574e-77
GOTERM_CC_DIRECT	GO:0005840~ribosome	86	0.0527727	4.53546e-68	RPL18, MRPS34, RPL36A, RPL19, RPL14, RPL13, RPL15, RPLP2, RPS2, RPS19BP1, RPS3, RPS3A, RPLP0, FAU, RPL10, RPL11, RPS27A, MRPL2, RPL35A, RPS4X, MRPS2, RPS18, RPS19, MRPS18B, RPL41, RPS17, MRPS18A, RPS14, RPS15, NLE1, RPS13, RPS10, RPS11, MRPL45, UBA52, MRPL43, SERP1, MRPS17, MRPS16, MRPS14, RPL27A, RPL35, RPS15A, RPL36, RPL37, RPL38, MRPL20, RPS25, MRPL11, RPS26, RPS27, RPS28, RPS29, RPL32, RPL7, …	860	166	18224	10.9783	2.00921e-65	2.00921e-65	6.42003e-65
GOTERM_BP_DIRECT	GO:0006413~translational initiation	79	0.0484773	5.38908e-67	RPL18, RPL17, RPL36A, RPL19, RPL14, RPL13, RPL15, RPLP2, RPS2, RPS3, RPS3A, RPLP0, FAU, RPL10, EIF1, RPL11, RPL12, RPS27A, EIF2B4, RPL35A, RPS4X, RPS18, RPS19, RPL41, RPS17, RPS14, RPS15, EIF2S2, RPS12, RPS13, RPS10, RPS11, UBA52, RPL27A, RPL35, RPS15A, RPL36, RPL37, RPL38, RPS25, RPS26, EIF3D, RPS27, RPS28, RPS29, RPL7, EIF3G, RPL32, RPL6, RPL31, RPL9, RPL34, EIF3F, RPL8, RPL3, EIF3K, RPL5, RPL4…	803	137	16792	12.0585	1.23248e-63	6.16241e-64	9.4106e-64
GOTERM_BP_DIRECT	GO:0019083~viral transcription	72	0.0441818	8.6292e-66	RPL18, RPL17, RPL36A, RPL19, RPL14, RPL13, RPL15, RPLP2, RPS2, RPS3, RPS3A, RPLP0, FAU, RPL10, RPL11, RPL12, RPS27A, RPL35A, RPS4X, RPS18, RPS19, RPL41, RPS17, RPS14, RPS15, RPS12, RPS13, RPS10, RPS11, UBA52, RPL27A, RPL35, RPS15A, RPL36, RPL37, RPL38, RPS25, RPS26, RPS27, RPS28, RPS29, RPL32, RPL7, RPL6, RPL31, RPL9, RPL34, RPL8, RPL3, RPL5, RPL4, RPL7A, RPL10A, RPS21, RPS24, RPSA, RPL26, RPL27,…	803	112	16792	13.4432	1.9735e-62	6.57833e-63	1.50686e-62
GOTERM_BP_DIRECT	GO:0000184~nuclear-transcribed mRNA catabolic process, nonsense-mediated decay	73	0.0447954	1.46635e-64	RPL18, RPL17, RPL36A, RPL19, RPL14, RPL13, RPL15, RPLP2, RPS2, RPS3, RPS3A, RPLP0, FAU, RPL10, RPL11, RPL12, RPS27A, RPL35A, RPS4X, RPS18, RPS19, RPL41, RPS17, RPS14, RPS15, RPS12, RPS13, RPS10, RPS11, UBA52, RPL27A, RPL35, RPS15A, RPL36, RPL37, RPL38, RPS25, RPS26, RPS27, RPS28, RPS29, RPL32, RPL7, RPL6, RPL31, RPL9, RPL34, RPL8, RPL3, RPL5, RPL4, RPL7A, RPL10A, RPS21, RPS24, RPSA, RPL26, RPL27,…	803	119	16792	12.8281	3.35354e-61	8.38385e-62	2.56059e-61
GOTERM_MF_DIRECT	GO:0003735~structural constituent of ribosome	93	0.0570682	1.12612e-62	RPL18, RPL17, MRPS34, RPL36A, RPL19, RPL14, RPL13, RPL15, RPLP2, RPS2, RPS3, RPS3A, RPLP0, SLC25A22, SLC25A3, FAU, RPL10, RPL11, RPL12, MRPL33, RPS27A, MRPL2, RPL35A, SLC25A5, SLC25A6, RPS4X, MRPS2, RPS18, RPS19, MRPS18B, RPL41, RPS17, MRPS18A, RPS14, RPS15, RPS12, RPS13, RPS10, RPS11, UBA52, MRPL43, MRPS17, MRPS16, MRPS14, RPL27A, RPL35, RPS15A, RPL36, RPL37, RPL38, MRPL20, MRPL11, RPS26, RPS27,…	810	222	16881	8.73058	1.00787e-59	1.00787e-59	1.75407e-59
GOTERM_BP_DIRECT	GO:0006412~translation	97	0.0595227	2.65149e-61	RPL18, RPL17, RPL36A, RPL19, RPL14, RPL13, RPL15, RPLP2, RPLP0, SLC25A22, RPL10, FAU, RPL11, RPL12, RPS27A, RPL35A, RSL1D1, RPS18, RPS19, MRPS18B, RPS17, MRPS18A, RPS14, RPS15, RPS12, RPS13, RPS10, RPS11, MRPL43, UBA52, MRPS17, MRPS16, MRPS14, PABPC4, RPS25, RPS26, RPS27, RPS28, RPL7, RPS29, RPL6, RPL9, RPL8, RPL3, MRPL55, RPL5, RPL7A, RPL10A, RPL4, RPS21, RPS24, RPSA, RPS9, RPL23A, RPS6, RPS5, R…	803	253	16792	8.01748	6.06396e-58	1.21279e-58	4.63013e-58
GOTERM_BP_DIRECT	GO:0006364~rRNA processing	80	0.0490909	2.238e-49	RPL18, RPL17, RPL36A, RPL19, RPL14, RPL13, RPL15, RPLP2, RPS2, RPS3, RPS3A, RPLP0, FAU, RPL10, RPL11, RPL12, IMP4, RPS27A, RPL35A, RRP36, RPS4X, MRM3, SENP3, RPS18, RPS19, RPL41, RPS17, RPS14, RPS15, RPS12, RPS13, RPS10, RPS11, UBA52, RPL27A, RPL35, RPS15A, RPL36, RPL37, RPL38, RPS25, RPS26, RPS27, RPS28, RPS29, RPL32, RPL7, PELP1, RPL6, RPL31, RPL9, RPL34, RPL8, RPL3, RPL5, RPL4, RPL10A, RPL7A, …	803	214	16792	7.81741	5.1183e-46	8.5305e-47	3.90807e-46
GOTERM_CC_DIRECT	GO:0022625~cytosolic large ribosomal subunit	46	0.0282273	1.8248e-43	RPL18, RPL17, RPL36A, RPL19, RPL14, RPL13, RPL15, RPL27A, RPL35, RPLP2, RPL36, RPL37, RPL38, RPL32, RPL7, RPL6, RPL31, RPLP0, RPL9, RPL34, RPL8, RPL3, RPL10, RPL5, RPL11, RPL4, RPL7A, RPL10A, RPL12, ZNF622, RPL35A, RPL26, RPL27, RPL24, RPL23A, RPL29, RSL1D1, RPL18A, RPL41, RPL23, RPL22, RPL13A, RPL21, RPL37A, NHP2, UBA52	860	68	18224	14.3349	8.08388e-41	4.04194e-41	2.58304e-40
GOTERM_CC_DIRECT	GO:0005743~mitochondrial inner membrane	87	0.0533864	3.02052e-30	MRPL40, NDUFAF4, ATP5D, MRPS34, UQCRC1, AURKAIP1, COX10, CYC1, NDUFAB1, GCAT, ROMO1, COX5A, UQCRFS1, COX5B, UQCRQ, RPS3, NDUFS6, UQCR10, MTG2, MCCC1, SLC25A22, SLC25A3, ATP5L, ATP5O, ATP5I, MRPL33, ATP5J, MRPL2, NDUFB11, NDUFB10, GATM, AIFM1, SLC25A5, SUCLG1, SLC25A6, COX4I1, NDUFC1, NDUFA10, ECSIT, TIMM22, IMMP1L, COQ4, ACADVL, COQ3, MRPS18B, MRPS18A, ATP5C1, SMIM20, MRPL48, MRPL45, SURF1, MDH2,…	860	441	18224	4.18048	1.33809e-27	4.46029e-28	4.2756e-27
GOTERM_CC_DIRECT	GO:0005739~mitochondrion	162	0.0994091	5.89569e-30	MRPL40, TUSC2, MRPS34, AURKAIP1, CLPB, MALSU1, GCAT, GFER, ROMO1, BPHL, C6ORF203, COX5B, CISD3, SND1, COQ8A, SLC25A22, TFB2M, DNAJC4, PDHA1, GPT2, APOO, NMNAT3, TXNL1, ALDH6A1, RPL35A, GATM, SUCLG1, ABCC12, BCAP31, MRM3, PYCR1, PYCR2, MRPS18B, RPS14, ATP5C1, MRPL45, MDH2, FMC1, MPST, HSD17B10, MRPS16, MRPS14, HAX1, TXN2, FARS2, COX7C, CHCHD2, ELK3, ACAT1, SDHAF1, GMPPB, FIS1, TOMM7, IDH2, FAM162A…	860	1331	18224	2.57918	2.61179e-27	6.52948e-28	8.34546e-27
GOTERM_CC_DIRECT	GO:0022627~cytosolic small ribosomal subunit	31	0.0190227	3.07283e-28	RPS15A, RPS2, RPS3, EIF2D, RPS25, RPS26, RPS27, RPS28, RPS29, RPS3A, FAU, RPS21, RPS27A, RPS24, RPSA, RPS9, RPS6, RPS4X, RPS5, RPS8, RPS7, RPS18, RPS19, RPS17, MRPS18A, RPS14, RPS15, RPS12, RPS13, RPS10, RPS11	860	48	18224	13.6857	1.36126e-25	2.72252e-26	4.34964e-25
GOTERM_MF_DIRECT	GO:0044822~poly(A) RNA binding	131	0.0803863	1.21919e-21	MRPL40, RPL17, RPL36A, RPL19, RPL14, RPL13, RPL15, KIAA1324, RP9, EIF5A, SND1, RPLP0, TPT1, FAU, TFB2M, RPL10, EIF1, RPL11, RPL12, RPS27A, RBMS1, ALDH6A1, RPL35A, SUCLG1, EEF2, MRM3, RSL1D1, RPS18, RPS19, SEC61B, RPS17, RPS14, RPS15, EIF2S2, ATP5C1, RPS12, RPS13, EDF1, RPS10, SNRPC, RPS11, CCDC9, MRPL45, MDH2, MRPL43, HSD17B10, HDLBP, MRPS14, PABPC4, MANF, RPS25, RPS26, EIF3D, RPS27, RPS28, EIF3G…	810	1129	16881	2.41819	1.09118e-18	5.4559e-19	1.89905e-18
GOTERM_CC_DIRECT	GO:0015935~small ribosomal subunit	19	0.0116591	3.40433e-18	RPSA, RPS9, RPS4X, RPS2, RPS6, RPS5, MRPS2, RPS3, RPS25, RACK1, RPS26, RPS18, RPS28, RPS29, RPS15, FAU, RPS21, RPS27A, RPS24	860	27	18224	14.912	1.50812e-15	2.51353e-16	4.8189e-15
GOTERM_CC_DIRECT	GO:0070062~extracellular exosome	220	0.135	3.36414e-15	RARRES2, BTD, RPL14, RPL15, RPLP2, IFT20, RPLP0, VPS4A, RPL11, RPL12, APOM, AUP1, F11, TXNL1, GATM, PCBD1, SUCLG1, NUDT14, KRT10, H2AFJ, OGFOD3, RPS18, RPS19, GGACT, CD320, RPS17, RPS14, PGM1, RAB17, ATP5C1, RPS13, RPS10, RPS11, MDH2, MPST, TPST2, NAGLU, AHCY, ACP1, ACAT1, RPS25, RPS26, RPS28, RPS29, IDH2, FAM162A, FGL1, NAXE, FH, RPSA, UFSP1, LAMTOR2, GUSB, FBXO2, RPS9, RPS5, RPS8, SERPINI2, RPS…	860	2811	18224	1.65847	1.47549e-12	2.10831e-13	4.71845e-12
GOTERM_CC_DIRECT	GO:0005759~mitochondrial matrix	51	0.0312954	1.58733e-13	ATP5D, IBA57, BCKDK, BTD, MALSU1, NDUFAB1, BPHL, QARS, RPS3, FXN, MCCC1, MTG2, MCEE, NDUFS8, TFB2M, PDHA1, SARDH, GPT2, NDUFS2, ALDH6A1, SUCLG1, NDUFA10, HAGH, ACADVL, PYCR1, COQ3, PYCR2, C1QBP, ATP5C1, TXNRD2, MDH2, HSD17B10, BCAT2, TXN2, FARS2, ACAT1, SDHAF1, IDH2, NAXE, ETFB, FH, HSD17B8, ECI1, GCDH, ALKBH7, PARK7, MMAB, PPIF, MLYCD, ATP5A1, ACSM6	860	327	18224	3.30497	7.03315e-11	8.79141e-12	2.24731e-10
GOTERM_BP_DIRECT	GO:0002181~cytoplasmic translation	15	0.00920454	7.85045e-13	MRPL2, RPL35A, RPL36A, RPL15, RPL26, RPLP2, RPL36, RPL29, RPL7, RPL31, RPL6, RPL22, RPLP0, RPL9, RPL8	803	25	16792	12.5469	1.79538e-09	2.56483e-10	1.37086e-09
GOTERM_MF_DIRECT	GO:0003723~RNA binding	66	0.0405	1.10467e-11	RPL18, RPL19, RPL14, RPL13, RPL15, EIF5A, QARS, PRKCSH, RPS2, PDCD4, EIF2D, RPS3, RPS3A, FAU, RPL11, IMPDH2, RBMS1, CSDC2, MRPL2, RPS4X, MRM3, PRPF6, RSL1D1, RPS18, RPL41, RPS14, RPS15, EIF2S2, NHP2, SNRPE, HDLBP, PABPC4, RPL27A, RPS15A, RPL37, RPL38, RPS25, EIF3D, RPS28, RPL7, EIF3G, RPL6, RPL31, RPL34, RPL9, RPL8, RPL3, RPL5, RPL7A, RPL10A, RPL4, RPL26, RPL24, RPS5, FBL, RPS7, RPL29, MRPL23, RP…	810	547	16881	2.5146	9.88681e-09	3.2956e-09	1.72066e-08
GOTERM_BP_DIRECT	GO:0000027~ribosomal large subunit assembly	12	0.00736363	6.26806e-10	MRPL11, RPL6, RPL3, NLE1, RPL10, RPL5, RPL24, RPL11, RPL23A, RPL12, RPF2, MRPL20	803	21	16792	11.9495	1.4335e-06	1.79188e-07	1.09455e-06
GOTERM_CC_DIRECT	GO:0016020~membrane	165	0.10125	8.59938e-10	RPL18, HM13, RPL19, RPL14, PDGFA, RPL13, RPL15, EIF5A, RPLP2, VPS51, VIPR2, SND1, RPLP0, RPL10, RPL11, DNAJC4, RPL12, RPS27A, AUP1, F11, CUTA, RPL35A, ERP29, DPAGT1, KRT10, EEF2, DHRS7B, OGFOD3, ERGIC3, BCAP31, RSL1D1, RPS18, RPS19, CHID1, SEC61B, CD320, RPS17, MED16, RPS14, RHCE, RPS15, ATP5C1, UBL4A, RPS12, RPS13, RPS10, RPS11, SEC61G, TPST2, ARHGDIG, DERL2, B9D1, SFXN4, SFXN2, LMAN2, G6PC3, RP…	860	2200	18224	1.5893	3.80953e-07	4.23281e-08	1.21726e-06
GOTERM_MF_DIRECT	GO:0019843~rRNA binding	15	0.00920454	2.18565e-09	MRPL11, MRPS17, RPS18, RPL9, RPL8, RPS9, RPL23A, RPL37, RPL11, RPS11, RPL12, RPS4X, RPF2, RPS5, MRPL20	810	40	16881	7.81528	1.95616e-06	4.89039e-07	3.40442e-06
GOTERM_BP_DIRECT	GO:0070125~mitochondrial translational elongation	21	0.0128864	2.23994e-09	MRPL2, TUFM, MRPL40, MRPS26, MRPS17, MRPS16, MRPS34, MRPS14, AURKAIP1, MRPL20, MRPL11, MRPL24, MRPL23, MRPS18B, MRPS18A, MRPL54, MRPL55, MRPL48, MRPL45, MRPL33, MRPL43	803	85	16792	5.16639	5.12273e-06	5.69194e-07	3.91147e-06
GOTERM_BP_DIRECT	GO:0042776~mitochondrial ATP synthesis coupled proton transport	11	0.00675	1.27558e-08	ATP5D, CYC1, ATP5C1, ATP5L, ATP5O, ATP5G2, ATP5A1, ATP5G1, ATP5I, COX5B, ATP5J	803	21	16792	10.9537	2.91721e-05	2.91725e-06	2.22747e-05
GOTERM_BP_DIRECT	GO:0070126~mitochondrial translational termination	20	0.0122727	1.71394e-08	MRPL2, MRPL40, MRPS26, MRPS17, MRPS16, MRPS34, MRPS14, AURKAIP1, MRPL20, MRPL11, MRPL24, MRPL23, MRPS18B, MRPS18A, MRPL54, MRPL55, MRPL48, MRPL45, MRPL33, MRPL43	803	86	16792	4.86316	3.91971e-05	3.56344e-06	2.99295e-05
GOTERM_BP_DIRECT	GO:0006754~ATP biosynthetic process	12	0.00736363	4.32382e-08	ATP5D, UQCC3, CHCHD10, ATP5C1, ATP5L, ATP5O, ATP5G2, ATP5A1, ATP5G1, ATP5I, SURF1, ATP5J	803	29	16792	8.65307	9.8881e-05	8.24045e-06	7.55041e-05
GOTERM_CC_DIRECT	GO:0005789~endoplasmic reticulum membrane	78	0.0478636	4.59684e-08	TM7SF2, CYB5R1, HM13, ALG1, SLC16A11, USE1, ALG5, EIF5A, ALG9, TMEM147, PIGM, FITM1, VKORC1, HPD, APOO, TYRO3, STX5, PGAP2, DDRGK1, PIGU, DPAGT1, PIGT, SRPRA, CYB5A, SRPRB, PIGQ, DHRS7B, YIF1A, PIGP, TMEM208, BCAP31, ERGIC3, DHRS4, SEC61B, BNIP1, PSEN2, ORMDL3, FKBP11, SLC27A5, COPE, SEC23B, SEC61G, FKBP2, SERP1, DERL2, MFSD3, TMEM214, LMF2, GPAA1, CERS4, LMAN2, NECAB3, G6PC3, TMED6, TMEM129, TME…	860	862	18224	1.91749	2.03638e-05	2.0364e-06	6.50691e-05
GOTERM_CC_DIRECT	GO:0005753~mitochondrial proton-transporting ATP synthase complex	10	0.00613636	1.94038e-07	ATP5D, PPIF, ATP5C1, ATP5L, ATP5O, ATP5G2, ATP5A1, ATP5G1, ATP5I, ATP5J	860	21	18224	10.0908	8.59553e-05	7.81442e-06	0.000274665
GOTERM_BP_DIRECT	GO:0042274~ribosomal small subunit biogenesis	9	0.00552273	2.39154e-07	NOP14, RPS28, RPS19, RPS17, RRP36, RPS15, RPS6, RPS7, RPS24	803	16	16792	11.7628	0.000546796	4.20718e-05	0.000417618
GOTERM_MF_DIRECT	GO:0004129~cytochrome-c oxidase activity	11	0.00675	7.57142e-07	NDUFA4, COA6, COX10, COX8A, COX7C, COX6A2, COX4I1, CYB5A, COX5A, SURF1, COX5B	810	30	16881	7.6416	0.000677413	0.000135519	0.00117934
GOTERM_BP_DIRECT	GO:1902600~hydrogen ion transmembrane transport	15	0.00920454	7.95894e-07	NDUFA4, UQCRC1, COX10, COX8A, COX7C, COX4I1, CYB5A, COX5A, UQCRFS1, UQCRQ, UQCR10, COA6, COX6A2, SURF1, UQCRB	803	61	16792	5.14219	0.00181856	0.000130007	0.00138981
GOTERM_BP_DIRECT	GO:0032981~mitochondrial respiratory chain complex I assembly	15	0.00920454	1.20935e-06	NDUFAF4, NDUFB11, NDUFB10, NDUFB7, NDUFAF8, AIFM1, NDUFAB1, NDUFC1, NDUFA10, ECSIT, NDUFA1, NDUFS6, NDUFV1, NDUFS8, NDUFS2	803	63	16792	4.97895	0.00276195	0.000184368	0.00211178
GOTERM_BP_DIRECT	GO:0000028~ribosomal small subunit assembly	9	0.00552273	1.2354e-06	RPSA, RPS27, RPS28, RPS19, RPS17, RPS14, RPS15, RPS10, RPS5	803	19	16792	9.90549	0.00282138	0.00017657	0.00215728
GOTERM_BP_DIRECT	GO:0042273~ribosomal large subunit biogenesis	10	0.00613636	1.2655e-06	ZNF622, RPL35A, RPL14, RPL7, MALSU1, RPL26, NLE1, RPL5, RPL11, PES1	803	25	16792	8.36463	0.00289002	0.000170233	0.00220984
GOTERM_BP_DIRECT	GO:0009060~aerobic respiration	11	0.00675	1.98377e-06	SDHB, UQCR10, UQCRC1, FXN, COX10, COX20, NDUFV1, COX6A2, CHCHD5, SURF1, UQCRB	803	33	16792	6.97053	0.00452661	0.000252017	0.00346407
GOTERM_CC_DIRECT	GO:0005747~mitochondrial respiratory chain complex I	13	0.00797727	2.04759e-06	NDUFA4, NDUFS6, NDUFB11, NDUFB10, NDUFB7, NDUFV1, NDUFS8, NDUFAB1, NDUFC1, NDUFA10, NDUFA1, NDUFS2, PARK7	860	49	18224	5.62202	0.000906671	7.55874e-05	0.00289836
GOTERM_CC_DIRECT	GO:0005730~nucleolus	72	0.0441818	2.55415e-06	MRPL40, RPL18, RPL19, HINT2, CDKN2AIPNL, RORC, CBFA2T3, RPS2, RPS19BP1, RPS3, RPS3A, SLC25A3, FBXO25, RPL11, RPL12, IMP4, RPS27A, SPATA24, ZNF593, RRP36, NOL7, RSL1D1, ACADVL, SENP3, RPS19, C1QBP, RPS14, MNX1, NLE1, NOL10, EDF1, C2CD4B, RPS13, RPS10, SURF2, RPS11, EEF1D, NHP2, TXN2, RPL35, RPL36, TIMM13, PANO1, RPS25, RPS26, RPL7, PELP1, RPL9, RPL34, RPL8, RPL3, RPL5, RPL7A, RPL10A, RPL4, PINX1, …	860	857	18224	1.78032	0.00113085	8.7034e-05	0.00361539
GOTERM_CC_DIRECT	GO:0005783~endoplasmic reticulum	70	0.0429545	2.9106e-06	TM7SF2, HM13, PDIA2, ALG1, USE1, BNIP3, PRKCSH, ADORA1, ALG9, EMID1, RPL10, KCNQ1, DDRGK1, ERP27, ERP29, CST3, CNPY2, CNPY1, SRPRA, LRPAP1, BCAP31, SEC61B, BNIP1, CD320, CATSPER3, PSEN2, NUCB2, EEF1G, SIL1, ORMDL3, EEF1D, SLC27A5, SEC23B, FKBP2, SERP1, TPST2, DERL2, EEF1B2, CRELD2, HAX1, TMEM214, BRSK2, CERS4, EDEM2, MANF, TMEM129, FIS1, TMED3, ALB, PLA2G12A, MPDU1, PEX16, SLC39A7, EMD, AGA, P4HB…	860	828	18224	1.79148	0.00128857	9.20956e-05	0.00411993
GOTERM_CC_DIRECT	GO:0005925~focal adhesion	41	0.0251591	3.64174e-06	RPL18, RPL19, RPLP2, RPL38, RPS2, RPS3, CDC42EP1, RPS29, RPL7, RPS3A, RPL31, RPL6, RPLP0, RPL9, RPL8, RPL3, RPL5, RPL4, RPL12, RPL10A, RPL7A, P4HB, RPL27, RPS9, RPS4X, RPS5, RPS8, RPS7, RPS18, RPS19, RPL23, RPS17, RPL22, RPL13A, RPS14, RPS15, RPS13, C2CD4B, RPS10, RPL37A, RPS11	860	391	18224	2.22204	0.00161199	0.000107547	0.00515482
GOTERM_CC_DIRECT	GO:0031012~extracellular matrix	33	0.02025	1.11537e-05	RARRES2, RPS15A, RPS3, RPS25, RPS3A, PRSS2, RPL9, ATP5O, RPL11, RPL12, COCH, FGFBP3, P4HB, RPL35A, SLC25A5, SLC25A6, RPL27, EEF2, MMP15, RPS4X, RPS5, SOD3, RPS7, RPS18, RPS19, RPL23, RPS17, RPL22, RPS14, RPS13, RPS10, RPS11, ATP5A1	860	296	18224	2.36248	0.00492894	0.000308773	0.0157872
GOTERM_CC_DIRECT	GO:0005751~mitochondrial respiratory chain complex IV	7	0.00429545	1.39049e-05	NDUFA4, COX8A, COX7C, COX6A2, COX4I1, COX5A, COX5B	860	13	18224	11.4104	0.00614097	0.000362282	0.0196808
GOTERM_CC_DIRECT	GO:0005750~mitochondrial respiratory chain complex III	7	0.00429545	1.39049e-05	UQCC3, UQCR10, UQCRC1, CYC1, UQCRFS1, UQCRQ, UQCRB	860	13	18224	11.4104	0.00614097	0.000362282	0.0196808
GOTERM_BP_DIRECT	GO:0006119~oxidative phosphorylation	7	0.00429545	1.49752e-05	ATP5D, CHCHD10, UQCRC1, FXN, ATP5C1, SURF1, UQCRB	803	13	16792	11.2601	0.0336687	0.00180093	0.026147
GOTERM_BP_DIRECT	GO:0006120~mitochondrial electron transport, NADH to ubiquinone	12	0.00736363	1.51609e-05	NDUFA4, NDUFS6, NDUFB11, NDUFB10, NDUFB7, NDUFV1, NDUFS8, NDUFAB1, NDUFC1, NDUFA10, NDUFA1, NDUFS2	803	49	16792	5.1212	0.034079	0.00173216	0.0264712
GOTERM_BP_DIRECT	GO:0006123~mitochondrial electron transport, cytochrome c to oxygen	8	0.00490909	2.47769e-05	NDUFA4, COX10, COX8A, COX7C, COX6A2, COX4I1, COX5A, COX5B	803	20	16792	8.36463	0.0550898	0.00269471	0.0432574
GOTERM_CC_DIRECT	GO:0030176~integral component of endoplasmic reticulum membrane	17	0.0104318	2.79579e-05	TM7SF2, DERL2, TBL2, RRBP1, PIGU, PIGT, DPAGT1, G6PC3, BNIP1, SLC35B2, FITM1, EMC6, DPM2, SPCS1, DPM3, SLC27A5, AUP1	860	104	18224	3.46386	0.0123091	0.000687848	0.0395677
GOTERM_BP_DIRECT	GO:0007586~digestion	13	0.00797727	3.65539e-05	CELA3A, CLPS, CLPSL2, CCKBR, CTRB1, PRSS2, CTRB2, CLPSL1, PRSS3, PRSS1, AMY2B, CTRL, SCTR	803	63	16792	4.31509	0.0802012	0.00379281	0.0638126
GOTERM_BP_DIRECT	GO:0006122~mitochondrial electron transport, ubiquinol to cytochrome c	7	0.00429545	4.0221e-05	UQCC3, UQCR10, UQCRC1, CYC1, UQCRFS1, UQCRQ, UQCRB	803	15	16792	9.75874	0.0878833	0.00399146	0.0702122
GOTERM_BP_DIRECT	GO:0015986~ATP synthesis coupled proton transport	8	0.00490909	5.01237e-05	ATP5D, ATP5C1, ATP5L, ATP5O, ATP5G2, ATP5A1, ATP5G1, ATP5J	803	22	16792	7.60421	0.108309	0.0047651	0.0874917
GOTERM_MF_DIRECT	GO:0008137~NADH dehydrogenase (ubiquinone) activity	11	0.00675	7.52649e-05	NDUFA4, NDUFS6, NDUFB10, NDUFB7, NDUFV1, NDUFS8, NDUFAB1, NDUFC1, NDUFA10, NDUFA1, NDUFS2	810	48	16881	4.776	0.0651457	0.0111646	0.11717
GOTERM_MF_DIRECT	GO:0046933~proton-transporting ATP synthase activity, rotational mechanism	7	0.00429545	9.33536e-05	ATP5D, ATP5C1, ATP5L, ATP5O, ATP5G2, ATP5A1, ATP5G1	810	17	16881	8.58148	0.0801599	0.0118655	0.145311
GOTERM_CC_DIRECT	GO:0005829~cytosol	199	0.122114	0.000141471	RPL18, RPL17, RPL19, RPL14, RPL13, RPL15, RPLP2, VPS51, MAT1A, RPLP0, FAU, VPS4A, RPL10, RPL11, RPL12, EIF2B4, PCBD1, SUCLG1, NUDT14, WNK2, RPS18, RPS19, RPS17, RPS14, PGM1, EIF2S2, RPS15, UBL4A, RPS12, RPS13, RPS10, RPS11, GRB14, MPST, AHCY, RBP1, RPS25, RPS26, RPS27, RPS28, RPS29, NMRAL1, IDH2, NAXE, RPS21, PPP2R2D, NUDC, FH, RPS24, RPSA, LCMT1, PLEKHJ1, FBXO2, ARFIP2, RPS9, RPS6, CAMK2N2, RPS5…	860	3315	18224	1.27208	0.0607521	0.0032933	0.200068
GOTERM_BP_DIRECT	GO:0071294~cellular response to zinc ion	7	0.00429545	0.000184976	MT1E, ATP13A2, MT1H, MT1X, MT1G, KCNK3, MT1F	803	19	16792	7.70427	0.344973	0.0167808	0.32252
GOTERM_BP_DIRECT	GO:0032543~mitochondrial translation	9	0.00552273	0.000240096	MRPL2, MRPS17, MRPL23, MRPS16, MRPS34, MRPS18B, MRPS18A, NOA1, MRPS2	803	36	16792	5.2279	0.422568	0.0209002	0.418436
GOTERM_BP_DIRECT	GO:0055114~oxidation-reduction process	49	0.0300682	0.000245451	TM7SF2, HSD17B10, CYB5R1, UQCRC1, PDIA2, TXN2, PRDX4, DHRS4L2, GFER, PRDX2, RSAD1, DHRSX, CYB561D2, MSRA, HAAO, VKORC1, SPR, GSTO2, DUS1L, SARDH, IMPDH2, HPD, HSD17B8, TXNL1, ALDH6A1, ALKBH7, DHRS12, PCBD1, AIFM1, MSRB1, CYB5A, NDUFA10, DHRS7B, COQ7, ECSIT, C1ORF43, SOD3, OGFOD3, PYCR1, PYCR2, DHRS4, AOX1, PHGDH, TXNRD2, PRODH2, SURF1, DCXR, CBS, UQCRB	803	592	16792	1.73086	0.429599	0.0205785	0.427751
GOTERM_CC_DIRECT	GO:0015934~large ribosomal subunit	6	0.00368182	0.000322379	MRPL2, RPL17, RPL13A, RPL27A, RPL26, RPL10A	860	14	18224	9.08173	0.133105	0.00711641	0.455367
GOTERM_BP_DIRECT	GO:0009235~cobalamin metabolic process	7	0.00429545	0.000340831	CD320, CTRC, CTRB1, CTRB2, PRSS3, PRSS1, MMAB	803	21	16792	6.97053	0.541416	0.0274592	0.593504
GOTERM_MF_DIRECT	GO:0022857~transmembrane transporter activity	10	0.00613636	0.000465795	SLC2A8, ATP5D, SLC2A11, ATP5C1, ATP5L, ATP5O, ATP5A1, ATP5I, SLC22A31, ATP5J	810	49	16881	4.25321	0.340968	0.0507879	0.723076
GOTERM_CC_DIRECT	GO:0030529~intracellular ribonucleoprotein complex	17	0.0104318	0.000677607	PABPC4, RPS9, RPL27, EEF2, RPS4X, RPS6, RPS5, RPS8, RPS3, RPS7, RPL7, RPS3A, RPL13A, RPL22, RPLP0, RPL5, RPL4	860	136	18224	2.64884	0.259391	0.0141974	0.954903
GOTERM_MF_DIRECT	GO:0008121~ubiquinol-cytochrome-c reductase activity	5	0.00306818	0.000871746	UQCR10, UQCRC1, UQCRFS1, UQCRQ, UQCRB	810	10	16881	10.4204	0.541848	0.0830737	1.34926
GOTERM_CC_DIRECT	GO:0005763~mitochondrial small ribosomal subunit	7	0.00429545	0.000882601	MRPS17, MRPS26, MRPS16, MRPS14, MRPS18B, MRPS18A, MRPS2	860	25	18224	5.9334	0.323731	0.0176231	1.24211
GOTERM_BP_DIRECT	GO:0006506~GPI anchor biosynthetic process	7	0.00429545	0.00117889	PGAP2, PIGU, ALG5, DPM2, DPM3, PIGQ, PIGP	803	26	16792	5.63004	0.932641	0.0888292	2.03877
GOTERM_CC_DIRECT	GO:0030686~90S preribosome	5	0.00306818	0.00123955	RSL1D1, NOP14, RPSA, RRP36, RPS7	860	11	18224	9.63214	0.422738	0.0236064	1.74037
GOTERM_BP_DIRECT	GO:0006414~translational elongation	6	0.00368182	0.00124963	TUFM, EEF1B2, EEF1G, RPLP2, EEF2, EEF1D	803	18	16792	6.97053	0.942714	0.0909211	2.15985
GOTERM_BP_DIRECT	GO:0042254~ribosome biogenesis	8	0.00490909	0.00136878	RPS18, RPS28, RPLP0, MTG2, RPL34, NOA1, RPL7A, PES1	803	36	16792	4.64702	0.956394	0.0961122	2.36348
GOTERM_BP_DIRECT	GO:0009083~branched-chain amino acid catabolic process	6	0.00368182	0.00162987	HSD17B10, ALDH6A1, BCKDK, BCAT2, MCCC1, ACAT1	803	19	16792	6.60366	0.97602	0.110041	2.80827
GOTERM_CC_DIRECT	GO:0005761~mitochondrial ribosome	7	0.00429545	0.00166415	MRPL40, MRPL11, MRPS14, MTG2, MRPL48, MRPL43, MRPL20	860	28	18224	5.29767	0.521851	0.0302752	2.33002
GOTERM_CC_DIRECT	GO:0005762~mitochondrial large ribosomal subunit	9	0.00552273	0.00166422	MRPL2, MRPL24, MRPL11, MRPL23, MRPL54, MRPL55, MRPL33, MRPL43, MRPL20	860	48	18224	3.97326	0.521865	0.0290832	2.33012
GOTERM_CC_DIRECT	GO:0000276~mitochondrial proton-transporting ATP synthase complex, coupling factor F(o)	5	0.00306818	0.00179031	ATP5L, ATP5G2, ATP5G1, ATP5I, ATP5J	860	12	18224	8.82946	0.547885	0.0300701	2.50459
GOTERM_CC_DIRECT	GO:0005758~mitochondrial intermembrane space	11	0.00675	0.00239368	PRELID1, CHCHD10, NDUFB7, HAX1, GATM, COA6, AIFM1, GFER, CHCHD2, CHCHD5, PARK7	860	74	18224	3.14997	0.654122	0.0385581	3.33546
GOTERM_BP_DIRECT	GO:0098609~cell-cell adhesion	25	0.0153409	0.00275228	STX5, HDLBP, RPL14, RPL15, CAPZA1, ARFIP2, RPL24, RPL23A, EEF2, RPS2, PARK7, RPL29, RSL1D1, RACK1, RPS26, PSMB6, CDC42EP1, RPL6, SND1, RPL34, EEF1G, RPL7A, EEF1D, EMD, NUDC	803	271	16792	1.92911	0.998169	0.173871	4.69877
GOTERM_MF_DIRECT	GO:0070180~large ribosomal subunit rRNA binding	4	0.00245454	0.00331941	RPL19, RPL23, RPLP0, RPLP2	810	7	16881	11.909	0.948994	0.257388	5.04717
GOTERM_BP_DIRECT	GO:0030490~maturation of SSU-rRNA	5	0.00306818	0.00351978	NOP14, RPS28, RPS19, RPS14, TSR3	803	14	16792	7.46842	0.999685	0.211146	5.97148
GOTERM_MF_DIRECT	GO:0009055~electron carrier activity	12	0.00736363	0.00376252	ACADVL, GCDH, SDHB, NDUFS6, AIFM1, AOX1, PHGDH, HAAO, COX5A, NDUFS2, ETFB, ACOX3	810	90	16881	2.77877	0.965741	0.264136	5.70259
GOTERM_CC_DIRECT	GO:0005793~endoplasmic reticulum-Golgi intermediate compartment	10	0.00613636	0.0044759	P4HB, TMED3, MYDGF, NUCB2, FTCD, CA4, LMAN2, TMED9, YIF1A, LRPAP1	860	68	18224	3.11628	0.862931	0.0685139	6.15253
GOTERM_BP_DIRECT	GO:0006488~dolichol-linked oligosaccharide biosynthetic process	5	0.00306818	0.00462021	ALG1, MPDU1, DPAGT1, ALG9, ALG14	803	15	16792	6.97053	0.999975	0.261103	7.76834
GOTERM_MF_DIRECT	GO:0003746~translation elongation factor activity	7	0.00429545	0.0050606	TUFM, EEF1B2, TCEA3, EEF1G, EIF5A, EEF2, EEF1D	810	34	16881	4.29074	0.989334	0.31504	7.59835
GOTERM_MF_DIRECT	GO:0070181~small ribosomal subunit rRNA binding	4	0.00245454	0.0051227	RPS14, RPS13, CIRBP, RPS3	810	8	16881	10.4204	0.989914	0.297834	7.68814
GOTERM_BP_DIRECT	GO:0035269~protein O-linked mannosylation	5	0.00306818	0.00593032	SDF2L1, ALG5, DPM2, DPM3, LARGE2	803	16	16792	6.53487	0.999999	0.314675	9.86537
GOTERM_BP_DIRECT	GO:0033617~mitochondrial respiratory chain complex IV assembly	5	0.00306818	0.00593032	COA3, COX20, CHCHD5, SMIM20, SURF1	803	16	16792	6.53487	0.999999	0.314675	9.86537
GOTERM_MF_DIRECT	GO:0051537~2 iron, 2 sulfur cluster binding	6	0.00368182	0.00595886	SDHB, FXN, CISD3, AOX1, UQCRFS1, ATP5J	810	25	16881	5.00178	0.995248	0.31756	8.88925
GOTERM_MF_DIRECT	GO:1990932~5.8S rRNA binding	3	0.00184091	0.00666258	RPL19, RPL8, RPS13	810	3	16881	20.8407	0.997479	0.328918	9.88876
GOTERM_MF_DIRECT	GO:0098641~cadherin binding involved in cell-cell adhesion	25	0.0153409	0.00681577	STX5, HDLBP, RPL14, RPL15, CAPZA1, ARFIP2, RPL24, RPL23A, EEF2, RPS2, PARK7, RPL29, RSL1D1, RACK1, RPS26, PSMB6, CDC42EP1, RPL6, SND1, RPL34, EEF1G, RPL7A, EEF1D, EMD, NUDC	810	290	16881	1.79662	0.997804	0.317889	10.105
GOTERM_BP_DIRECT	GO:0008652~cellular amino acid biosynthetic process	6	0.00368182	0.00699187	PYCR1, PYCR2, BCAT2, ASNS, GPT2, CBS	803	26	16792	4.82575	1	0.351888	11.5315
GOTERM_BP_DIRECT	GO:0000463~maturation of LSU-rRNA from tricistronic rRNA transcript (SSU-rRNA, 5.8S rRNA, LSU-rRNA)	4	0.00245454	0.00734224	RPL7, RPL35, PES1, RPF2	803	9	16792	9.29404	1	0.358225	12.075
GOTERM_BP_DIRECT	GO:0051289~protein homotetramerization	9	0.00552273	0.00741765	CTH, HM13, MAT1A, PCBD1, DHPS, GNMT, NAXE, IMPDH2, DCXR	803	60	16792	3.13674	1	0.35377	12.1916
GOTERM_BP_DIRECT	GO:0006882~cellular zinc ion homeostasis	5	0.00306818	0.00746607	SLC39A8, SLC39A7, SLC39A5, ATP13A2, MT1X	803	17	16792	6.15047	1	0.348498	12.2663
GOTERM_BP_DIRECT	GO:0071276~cellular response to cadmium ion	5	0.00306818	0.00746607	MT1E, MT1H, MT1X, MT1G, MT1F	803	17	16792	6.15047	1	0.348498	12.2663
GOTERM_MF_DIRECT	GO:0008236~serine-type peptidase activity	9	0.00552273	0.0101068	IMMP1L, HPN, SEC11C, CTRB1, PRSS2, CTRB2, PRSS3, DPP10, PRSS1	810	63	16881	2.97725	0.999887	0.414213	14.6344
GOTERM_BP_DIRECT	GO:0006099~tricarboxylic acid cycle	6	0.00368182	0.0112205	SDHB, SUCLG1, IDH2, PDHA1, MDH2, FH	803	29	16792	4.32653	1	0.467102	17.8846
GOTERM_BP_DIRECT	GO:0045926~negative regulation of growth	5	0.00306818	0.0112722	MT1E, MT1H, MT1X, MT1G, MT1F	803	19	16792	5.50305	1	0.460591	17.9594
GOTERM_CC_DIRECT	GO:0045261~proton-transporting ATP synthase complex, catalytic core F(1)	3	0.00184091	0.0124955	ATP5D, ATP5C1, ATP5A1	860	4	18224	15.893	0.996191	0.174761	16.305
GOTERM_CC_DIRECT	GO:0005784~Sec61 translocon complex	3	0.00184091	0.0124955	SEC61B, SSR4, BCAP31	860	4	18224	15.893	0.996191	0.174761	16.305
GOTERM_CC_DIRECT	GO:0005785~signal recognition particle receptor complex	3	0.00184091	0.0124955	RP9, SRPRA, SRPRB	860	4	18224	15.893	0.996191	0.174761	16.305
GOTERM_CC_DIRECT	GO:0043209~myelin sheath	15	0.00920454	0.01276	TUFM, UQCRC1, SLC25A5, COX5A, NDUFA10, UQCRFS1, GJC3, ALB, PHGDH, ATP5C1, SLC25A3, PDHA1, ATP5A1, MDH2, RPS27A	860	152	18224	2.09119	0.996617	0.172739	16.6217
GOTERM_BP_DIRECT	GO:0070814~hydrogen sulfide biosynthetic process	3	0.00184091	0.0128174	CTH, CBS, MPST	803	4	16792	15.6837	1	0.49647	20.1698
GOTERM_MF_DIRECT	GO:0004582~dolichyl-phosphate beta-D-mannosyltransferase activity	3	0.00184091	0.0129022	ALG5, DPM2, DPM3	810	4	16881	15.6306	0.999991	0.475704	18.313
GOTERM_MF_DIRECT	GO:0016651~oxidoreductase activity, acting on NAD(P)H	4	0.00245454	0.0135518	AIFM1, NDUFS8, ECSIT, NDUFS2	810	11	16881	7.57845	0.999995	0.474142	19.1463
GOTERM_MF_DIRECT	GO:0046873~metal ion transmembrane transporter activity	4	0.00245454	0.0135518	SLC39A8, SLC39A7, SLC39A5, SLC39A3	810	11	16881	7.57845	0.999995	0.474142	19.1463
GOTERM_BP_DIRECT	GO:0019058~viral life cycle	6	0.00368182	0.0148462	VPS4A, NEDD4L, UBB, FURIN, UBA52, RPS27A	803	31	16792	4.0474	1	0.540423	22.9867
GOTERM_CC_DIRECT	GO:0030667~secretory granule membrane	5	0.00306818	0.0154477	ICA1, SYCN, RPH3AL, CA4, RAB26	860	21	18224	5.0454	0.998989	0.199465	19.7779
GOTERM_MF_DIRECT	GO:0003729~mRNA binding	13	0.00797727	0.0168436	RPS26, C1QBP, RPL7, RPL13A, RPL35, RPS13, PIWIL2, CLUH, SNRPC, RPS2, RPS5, PARK7, RPS3	810	125	16881	2.16744	1	0.532414	23.2483
GOTERM_BP_DIRECT	GO:0000462~maturation of SSU-rRNA from tricistronic rRNA transcript (SSU-rRNA, 5.8S rRNA, LSU-rRNA)	6	0.00368182	0.016922	NOP14, RPS19, RRP36, RPS14, RPS8, RPS24	803	32	16792	3.92092	1	0.579947	25.7719
GOTERM_BP_DIRECT	GO:0010939~regulation of necrotic cell death	4	0.00245454	0.0172765	PPIF, UBB, UBA52, RPS27A	803	12	16792	6.97053	1	0.579558	26.2379
GOTERM_MF_DIRECT	GO:0003824~catalytic activity	17	0.0104318	0.0188424	ECI1, ECI2, BCAT2, EPHX2, GCAT, FTCD, ECHDC3, CEL, MED16, ARSA, AMY2B, FAHD2A, GPT2, AMY2A, DUS1L, IMPDH2, FH	810	188	16881	1.88454	1	0.555457	25.6432
GOTERM_CC_DIRECT	GO:0005913~cell-cell adherens junction	25	0.0153409	0.0190559	STX5, HDLBP, RPL14, RPL15, CAPZA1, ARFIP2, RPL24, RPL23A, EEF2, RPS2, PARK7, RPL29, RSL1D1, RACK1, RPS26, PSMB6, CDC42EP1, RPL6, SND1, RPL34, EEF1G, RPL7A, EEF1D, EMD, NUDC	860	323	18224	1.64015	0.999801	0.23383	23.8407
GOTERM_MF_DIRECT	GO:0005385~zinc ion transmembrane transporter activity	5	0.00306818	0.0192149	SLC39A8, SLC39A7, SLC30A2, SLC39A5, SLC39A3	810	22	16881	4.73653	1	0.54584	26.0817
GOTERM_CC_DIRECT	GO:0042765~GPI-anchor transamidase complex	3	0.00184091	0.0201782	GPAA1, PIGU, PIGT	860	5	18224	12.7144	0.99988	0.239399	25.0648
GOTERM_BP_DIRECT	GO:0098914~membrane repolarization during atrial cardiac muscle cell action potential	3	0.00184091	0.0206892	KCNJ5, KCNN2, KCNQ1	803	5	16792	12.5469	1	0.638426	30.5853
GOTERM_BP_DIRECT	GO:0019348~dolichol metabolic process	3	0.00184091	0.0206892	ALG5, DPAGT1, DPM2	803	5	16792	12.5469	1	0.638426	30.5853
GOTERM_BP_DIRECT	GO:0019346~transsulfuration	3	0.00184091	0.0206892	CTH, CBS, MPST	803	5	16792	12.5469	1	0.638426	30.5853
GOTERM_MF_DIRECT	GO:0003923~GPI-anchor transamidase activity	3	0.00184091	0.0208238	GPAA1, PIGU, PIGT	810	5	16881	12.5044	1	0.559072	27.948
GOTERM_MF_DIRECT	GO:0008097~5S rRNA binding	3	0.00184091	0.0208238	RPL3, RPL5, EEF2	810	5	16881	12.5044	1	0.559072	27.948
GOTERM_BP_DIRECT	GO:0036498~IRE1-mediated unfolded protein response	8	0.00490909	0.0217709	ACADVL, SEC61B, MYDGF, SRPRA, SRPRB, YIF1A, SEC61G, SERP1	803	59	16792	2.83547	1	0.649624	31.9121
GOTERM_BP_DIRECT	GO:0001731~formation of translation preinitiation complex	5	0.00306818	0.0221513	EIF3D, EIF3G, EIF3F, EIF3K, EIF2D	803	23	16792	4.546	1	0.648485	32.373
GOTERM_MF_DIRECT	GO:0005515~protein binding	450	0.276136	0.0235962	RPL17, MCRIP2, RPL19, RPL14, AURKAIP1, RPL13, MALSU1, RPL15, USE1, RPLP2, RORC, RP9, GFER, VPS51, TMEM147, RPLP0, VPS4A, RPL10, RPL11, RPL12, AUP1, TYRO3, DDRGK1, PCBD1, MYLK2, MYH7, YIF1A, MRM3, UXT, RPS18, RPS19, GGACT, MED16, SPAG4, RPS14, EIF2S2, RPS15, UBL4A, RPS13, RPS10, RPS11, SURF1, HSD17B10, AHCY, PABPC4, CHCHD2, ACP1, NAA38, RPS25, RPS26, RPS27, RPS28, CDC42EP1, OBSL1, FAM162A, NUDC, F…	810	8785	16881	1.06754	1	0.589545	31.0608
GOTERM_MF_DIRECT	GO:0015171~amino acid transmembrane transporter activity	7	0.00429545	0.0239428	SLC38A5, SLC1A4, SLC1A2, SLC38A3, SLC1A6, SLC38A10, SLC43A1	810	47	16881	3.10394	1	0.580033	31.441
GOTERM_BP_DIRECT	GO:0006457~protein folding	16	0.00981818	0.0258456	TXNL1, PDIA2, ERP27, TXN2, ERP29, TBCE, PRKCSH, HSCB, LRPAP1, PPIF, MPDU1, SIL1, DNAJC4, FKBP11, NUDC, FKBP2	803	180	16792	1.85881	1	0.698119	36.6984
GOTERM_MF_DIRECT	GO:0003743~translation initiation factor activity	8	0.00490909	0.0260947	EIF3D, EIF3G, EIF3F, EIF2S2, EIF3K, EIF1, EIF2B4, EIF2D	810	61	16881	2.73321	1	0.597551	33.7579
GOTERM_BP_DIRECT	GO:0030970~retrograde protein transport, ER to cytosol	4	0.00245454	0.0266275	TMEM129, DERL2, SEC61B, AUP1	803	14	16792	5.97474	1	0.701876	37.5798
GOTERM_BP_DIRECT	GO:0006744~ubiquinone biosynthetic process	4	0.00245454	0.0266275	COQ4, COQ3, COQ8A, COQ7	803	14	16792	5.97474	1	0.701876	37.5798
GOTERM_BP_DIRECT	GO:0042769~DNA damage response, detection of DNA damage	6	0.00368182	0.0271169	MRPS26, POLD2, UBB, UBA52, RPS27A, RPS3	803	36	16792	3.48526	1	0.701531	38.1256
GOTERM_MF_DIRECT	GO:0008233~peptidase activity	10	0.00613636	0.0283204	AGA, CELA3B, HPN, HM13, CASP9, CTRC, SPCS1, MPND, FURIN, PARK7	810	90	16881	2.31564	1	0.614155	36.0771
GOTERM_BP_DIRECT	GO:0006464~cellular protein modification process	11	0.00675	0.0284363	LCMT1, MSRA, CHRM3, FBXO2, ARAF, UBL4A, CDC34, MMP15, GNMT, UBA52, SERP1	803	105	16792	2.19074	1	0.712012	39.5747
GOTERM_BP_DIRECT	GO:0006465~signal peptide processing	5	0.00306818	0.0293621	IMMP1L, HM13, SEC11C, SPCS1, FURIN	803	25	16792	4.18232	1	0.716958	40.5723
GOTERM_BP_DIRECT	GO:0045454~cell redox homeostasis	9	0.00552273	0.0302321	TXNL1, TMX2, P4HB, TXN2, AIFM1, PDIA2, PRDX4, TXNRD2, PRDX2	803	77	16792	2.44421	1	0.720988	41.4956
GOTERM_BP_DIRECT	GO:0008152~metabolic process	15	0.00920454	0.030603	ECI1, ECI2, GSTA2, GSTA3, BCAT2, ARSE, SUCLG1, HOGA1, EPHX2, ECHDC3, ACAT1, AFMID, ARSA, FAHD2B, FAHD2A	803	168	16792	1.86711	1	0.71898	41.8852
GOTERM_CC_DIRECT	GO:0016282~eukaryotic 43S preinitiation complex	4	0.00245454	0.0310633	EIF3D, EIF3G, EIF3F, EIF3K	860	15	18224	5.65085	0.999999	0.337117	36.0252
GOTERM_CC_DIRECT	GO:0033290~eukaryotic 48S preinitiation complex	4	0.00245454	0.0310633	EIF3D, EIF3G, EIF3F, EIF3K	860	15	18224	5.65085	0.999999	0.337117	36.0252
GOTERM_CC_DIRECT	GO:0005844~polysome	6	0.00368182	0.0318333	PIWIL2, DRG1, RPS4X, RPS6, NAA38, RPS3	860	38	18224	3.3459	0.999999	0.335999	36.7411
GOTERM_CC_DIRECT	GO:0005881~cytoplasmic microtubule	7	0.00429545	0.031957	ENKD1, TMEM214, RAB3D, SRPRB, DCXR, SERP1, SCTR	860	51	18224	2.90853	0.999999	0.329458	36.8554
GOTERM_BP_DIRECT	GO:0016254~preassembly of GPI anchor in ER membrane	4	0.00245454	0.0321293	PIGM, DPM2, PIGQ, PIGP	803	15	16792	5.57642	1	0.730256	43.4624
GOTERM_BP_DIRECT	GO:0000470~maturation of LSU-rRNA	4	0.00245454	0.0321293	RSL1D1, RPL10A, RPL7A, NHP2	803	15	16792	5.57642	1	0.730256	43.4624
GOTERM_MF_DIRECT	GO:0050660~flavin adenine dinucleotide binding	8	0.00490909	0.0328988	ACADVL, GCDH, AIFM1, AOX1, TXNRD2, GFER, DUS1L, ACOX3	810	64	16881	2.60509	1	0.656743	40.6109
GOTERM_CC_DIRECT	GO:0031966~mitochondrial membrane	10	0.00613636	0.0330339	FZD9, NDUFAF4, SDHB, SLC25A10, COX20, PEMT, NDUFAB1, BNIP3, MAPK8IP1, NDUFA1	860	94	18224	2.25433	1	0.33115	37.8426
GOTERM_MF_DIRECT	GO:0051287~NAD binding	6	0.00368182	0.0338402	AHCY, NDUFV1, AOX1, PHGDH, IDH2, NDUFS2	810	38	16881	3.29064	1	0.654395	41.5049
GOTERM_MF_DIRECT	GO:0015293~symporter activity	7	0.00429545	0.0342421	SLC1A4, SLC1A2, SLC38A3, SLC16A11, SLC1A6, SLC25A22, SLC25A3	810	51	16881	2.86049	1	0.646353	41.8828
GOTERM_CC_DIRECT	GO:0030133~transport vesicle	10	0.00613636	0.0350299	SPX, RAB3D, TMED3, ERP29, FGFRL1, YIPF3, YIPF2, TMED9, ATP13A2, COPE	860	95	18224	2.2306	1	0.340121	39.6342
GOTERM_BP_DIRECT	GO:0005975~carbohydrate metabolic process	15	0.00920454	0.0394416	GUSB, FGGY, SHPK, BPHL, PIGQ, HEXDC, SLC2A8, CHID1, PGM1, IDH2, DPM3, FUT1, AMY2B, AMY2A, MDH2	803	174	16792	1.80272	1	0.795406	50.4751
GOTERM_BP_DIRECT	GO:0016255~attachment of GPI anchor to protein	3	0.00184091	0.0407693	GPAA1, PIGU, PIGT	803	7	16792	8.96211	1	0.8008	51.6569
GOTERM_BP_DIRECT	GO:0046500~S-adenosylmethionine metabolic process	3	0.00184091	0.0407693	PEMT, GAMT, GNMT	803	7	16792	8.96211	1	0.8008	51.6569
GOTERM_BP_DIRECT	GO:0070050~neuron cellular homeostasis	3	0.00184091	0.0407693	TYRO3, FGGY, HAAO	803	7	16792	8.96211	1	0.8008	51.6569
GOTERM_MF_DIRECT	GO:0034235~GPI anchor binding	3	0.00184091	0.0410255	GPAA1, PIGU, DPEP1	810	7	16881	8.93175	1	0.701632	47.9258
GOTERM_MF_DIRECT	GO:0016787~hydrolase activity	16	0.00981818	0.041599	AGA, HINT2, PRSS1, EPHX2, EPHX1, BPHL, HDAC11, FAAH2, AFMID, CEL, SMPDL3B, INPP5J, DCP2, FAHD2B, FAHD2A, MBLAC1	810	191	16881	1.74582	1	0.695281	48.4088
GOTERM_BP_DIRECT	GO:0051881~regulation of mitochondrial membrane potential	5	0.00306818	0.0425003	TUSC2, PRELID1, PYCR1, UBB, PARK7	803	28	16792	3.73421	1	0.808985	53.1579
GOTERM_CC_DIRECT	GO:0005852~eukaryotic translation initiation factor 3 complex	4	0.00245454	0.0433095	EIF3D, EIF3G, EIF3F, EIF3K	860	17	18224	4.98605	1	0.395239	46.5661
GOTERM_CC_DIRECT	GO:0005623~cell	10	0.00613636	0.0462534	TXNL1, TMX2, P4HB, TXN2, AIFM1, PDIA2, PRDX4, SLC41A1, TXNRD2, PRDX2	860	100	18224	2.11907	1	0.408138	48.8471
GOTERM_BP_DIRECT	GO:0016042~lipid catabolic process	9	0.00552273	0.0498705	PNLIP, CLPS, PNLIPRP1, CLPSL2, PLA2G12A, CLPSL1, PLA2G1B, ADORA1, PLCXD2	803	85	16792	2.21417	1	0.853095	59.0706
GOTERM_BP_DIRECT	GO:0006749~glutathione metabolic process	7	0.00429545	0.0499563	GSTA2, GSTA3, GGT6, GGT7, EEF1G, GSTO2, DPEP1	803	56	16792	2.61395	1	0.848983	59.1351

## Sheet: Table S4
Table S4. KEGG results of FOXP4-AS1-related PCGs.
Category	Term	Count	%	PValue	Genes	List Total	Pop Hits	Pop Total	Fold Enrichment	Bonferroni	Benjamini	FDR
KEGG_PATHWAY	hsa03010:Ribosome	83	0.0509318	2.61849e-68	RPL18, RPL17, RPL36A, RPL19, RPL14, RPL13, RPL15, RPLP2, RPS2, RPS3, RPS3A, RPLP0, FAU, RPL10, RPL11, RPL12, MRPL33, RPS27A, MRPL2, RPL35A, RPS4X, MRPS2, RPS18, RPS19, RPL41, RPS17, MRPS18A, RPS14, RPS15, RPS12, RPS13, RPS10, RPS11, UBA52, MRPS17, MRPS16, MRPS14, RPL27A, RPL35, RPS15A, RPL36, RPL37, RPL38, MRPL20, RPS25, MRPL11, RPS26, RPS27, RPS28, RPS29, RPL32, RPL7, RPL6, RPL31, RPL9, RPL34, R…	401	136	6879	10.4694	6.44148e-66	6.44148e-66	3.39303e-65
KEGG_PATHWAY	hsa05012:Parkinson's disease	38	0.0233182	2.61247e-15	ATP5D, UQCRC1, NDUFB7, CYC1, COX7C, NDUFAB1, ATP5G2, ATP5G1, UQCRFS1, COX5A, UQCRQ, COX5B, NDUFS6, UQCR10, CASP9, NDUFS8, ATP5O, NDUFS2, ATP5J, NDUFA4, NDUFB11, NDUFB10, SLC25A5, SLC25A6, COX8A, COX4I1, NDUFC1, NDUFA10, NDUFA1, PARK7, PPIF, SDHB, NDUFV1, ATP5C1, COX6A2, ATP5A1, UBB, UQCRB	401	142	6879	4.59067	6.55476e-13	3.27738e-13	3.45279e-12
KEGG_PATHWAY	hsa00190:Oxidative phosphorylation	36	0.0220909	1.08898e-14	ATP5D, UQCRC1, NDUFB7, COX10, CYC1, COX7C, NDUFAB1, ATP5G2, ATP5G1, UQCRFS1, COX5A, UQCRQ, COX5B, NDUFS6, UQCR10, NDUFS8, ATP5L, ATP5O, ATP5I, NDUFS2, ATP5J, NDUFA4, NDUFB11, NDUFB10, ATP4A, COX8A, COX4I1, NDUFC1, NDUFA10, NDUFA1, SDHB, NDUFV1, ATP5C1, COX6A2, ATP5A1, UQCRB	401	133	6879	4.64335	2.67653e-12	8.92175e-13	1.40998e-11
KEGG_PATHWAY	hsa01100:Metabolic pathways	133	0.0816136	1.85052e-14	BTD, NT5C3B, NDUFAB1, COX5A, COX5B, UQCR10, MAT1A, PLA2G1B, RGN, SPR, PDHA1, GPT2, NMNAT3, ALDH6A1, GATM, SUCLG1, DPAGT1, PYCR1, PYCR2, PGM1, ATP5C1, MDH2, MPST, HSD17B10, NAGLU, AHCY, SRM, COX7C, CERS4, ACAT1, G6PC3, GMPPB, ISYNA1, GMPPA, PEMT, IDH2, FH, GCDH, NADK2, GUSB, COX8A, EPHX2, MMAB, CEL, GGT6, GGT7, MLYCD, NDUFV1, POLD2, COX6A2, PRODH2, DCXR, ALG14, TM7SF2, ATP5D, PNLIP, IMPA2, UQCRC1,…	401	1219	6879	1.87167	4.56102e-12	1.1402e-12	2.40252e-11
KEGG_PATHWAY	hsa05010:Alzheimer's disease	36	0.0220909	1.78591e-11	ATP5D, HSD17B10, UQCRC1, NDUFB7, CYC1, COX7C, NDUFAB1, ATP5G2, ATP5G1, UQCRFS1, COX5A, UQCRQ, COX5B, NDUFS6, UQCR10, CASP9, NDUFS8, ATP5O, CALML6, NDUFS2, ATP5J, NDUFA4, NDUFB11, NDUFB10, COX8A, COX4I1, NDUFC1, NDUFA10, NDUFA1, SDHB, NDUFV1, PSEN2, ATP5C1, COX6A2, ATP5A1, UQCRB	401	168	6879	3.67599	4.39333e-09	8.78665e-10	2.31417e-08
KEGG_PATHWAY	hsa05016:Huntington's disease	37	0.0227045	2.16973e-10	ATP5D, UQCRC1, POLR2L, NDUFB7, CYC1, COX7C, NDUFAB1, ATP5G2, ATP5G1, UQCRFS1, COX5A, UQCRQ, COX5B, NDUFS6, UQCR10, CASP9, NDUFS8, ATP5O, NDUFS2, ATP5J, NDUFA4, NDUFB11, NDUFB10, SLC25A5, SLC25A6, COX8A, COX4I1, NDUFC1, NDUFA10, NDUFA1, PPIF, SDHB, NDUFV1, ATP5C1, COX6A2, ATP5A1, UQCRB	401	192	6879	3.30584	5.33754e-08	8.8959e-09	2.81154e-07
KEGG_PATHWAY	hsa04972:Pancreatic secretion	20	0.0122727	1.16506e-06	PNLIP, CELA3A, PNLIPRP1, CELA3B, RAB3D, PRSS1, SCTR, CEL, CHRM3, PRSS2, PLA2G12A, PRSS3, CPA2, PLA2G1B, CELA2B, CELA2A, CPA1, CPB1, KCNQ1, CTRL	401	93	6879	3.68916	0.000286565	4.09428e-05	0.00150968
KEGG_PATHWAY	hsa04932:Non-alcoholic fatty liver disease (NAFLD)	26	0.0159545	1.60278e-06	NDUFA4, NDUFB11, NDUFB10, UQCRC1, NDUFB7, CYC1, COX8A, COX7C, NDUFAB1, COX4I1, NDUFC1, UQCRFS1, COX5A, NDUFA10, COX5B, NDUFA1, UQCRQ, NDUFS6, SDHB, ATF4, UQCR10, NDUFV1, NDUFS8, COX6A2, NDUFS2, UQCRB	401	151	6879	2.95377	0.000394208	4.92845e-05	0.00207687
KEGG_PATHWAY	hsa04260:Cardiac muscle contraction	13	0.00797727	0.00117308	UQCRC1, CYC1, COX8A, COX7C, COX4I1, MYH7, COX5A, UQCRFS1, UQCRQ, COX5B, UQCR10, COX6A2, UQCRB	401	75	6879	2.97347	0.250799	0.0315739	1.50946
KEGG_PATHWAY	hsa03060:Protein export	7	0.00429545	0.00161053	IMMP1L, SEC61B, SEC11C, SRPRA, SPCS1, SRPRB, SEC61G	401	23	6879	5.22097	0.327337	0.0388752	2.06695
KEGG_PATHWAY	hsa00563:Glycosylphosphatidylinositol(GPI)-anchor biosynthesis	7	0.00429545	0.00255948	PIGM, GPAA1, PIGU, DPM2, PIGT, PIGQ, PIGP	401	25	6879	4.80329	0.467642	0.0557012	3.26629
KEGG_PATHWAY	hsa04974:Protein digestion and absorption	13	0.00797727	0.00466361	CELA3A, CELA3B, PRSS1, COL9A3, PRSS2, PRSS3, CPA2, CELA2B, CELA2A, CPA1, CPB1, KCNQ1, CTRL	401	88	6879	2.5342	0.683341	0.0913793	5.87743
KEGG_PATHWAY	hsa00260:Glycine, serine and threonine metabolism	8	0.00490909	0.00649686	CTH, GATM, PHGDH, GCAT, GAMT, GNMT, SARDH, CBS	401	39	6879	3.5189	0.798797	0.116039	8.09925
KEGG_PATHWAY	hsa00630:Glyoxylate and dicarboxylate metabolism	6	0.00368182	0.0181032	MCEE, HOGA1, ACAT1, MDH2, HYI, AFMID	401	27	6879	3.81214	0.988826	0.274587	21.0796
KEGG_PATHWAY	hsa04141:Protein processing in endoplasmic reticulum	18	0.0110455	0.0186791	P4HB, DERL2, RRBP1, FBXO2, ERP29, LMAN2, EDEM2, PRKCSH, BCAP31, UBE2D4, ATF4, SEC61B, SIL1, SSR4, SSR2, SEC23B, SEC61G, SSR3	401	169	6879	1.82712	0.990328	0.265991	21.6773
KEGG_PATHWAY	hsa00270:Cysteine and methionine metabolism	7	0.00429545	0.0211088	CTH, AHCY, SRM, MAT1A, MDH2, CBS, MPST	401	38	6879	3.16006	0.994744	0.279653	24.1533
KEGG_PATHWAY	hsa04146:Peroxisome	11	0.00675	0.0214397	ECI2, DHRS4, MLYCD, PEX16, EPHX2, IDH2, PXMP2, CRAT, PMVK, PEX7, ACOX3	401	83	6879	2.2735	0.995163	0.269202	24.4848
KEGG_PATHWAY	hsa00130:Ubiquinone and other terpenoid-quinone biosynthesis	4	0.00245454	0.0226903	COQ3, VKORC1, COQ7, HPD	401	11	6879	6.23804	0.996469	0.269243	25.7259
KEGG_PATHWAY	hsa00330:Arginine and proline metabolism	8	0.00490909	0.0244391	PYCR1, PYCR2, GATM, SRM, HOGA1, SAT2, PRODH2, GAMT	401	50	6879	2.74474	0.997727	0.274107	27.4297
KEGG_PATHWAY	hsa00020:Citrate cycle (TCA cycle)	6	0.00368182	0.0277246	SDHB, SUCLG1, IDH2, PDHA1, MDH2, FH	401	30	6879	3.43092	0.999009	0.292367	30.5338

## Sheet: Table S5
Table S5. DEGs between low- and high-FOXP4-AS1 expression groups in PDAC tumor tissues.
ID	log2FC	logCPM	P Value	FDR
OR1N2	-5.9613	-2.22185	6.43702e-07	5.99957e-05
C20orf85	-5.27512	1.27948	2.78705e-12	5.51279e-09
UGT2B28	-4.64663	-1.08361	2.58998e-07	3.07379e-05
ANKRD66	-3.82379	-3.18288	9.07953e-07	7.38427e-05
ANKRD30A	-3.39368	-2.42109	0.000145951	0.00264963
BPIFB4	-3.23918	-1.94859	1.85882e-06	0.000125344
HP	-3.22011	4.89655	3.13804e-09	1.36029e-06
FCER2	-3.14232	2.26205	8.92264e-11	7.56385e-08
TTC29	-3.03795	-2.49619	1.85575e-10	1.3765e-07
AP004243.1	-3.01906	-3.15577	0.00368936	0.0239352
THRSP	-2.94808	-0.0169865	2.32628e-08	5.83273e-06
TCL1A	-2.94192	2.8706	7.10526e-08	1.31758e-05
C5orf67	-2.92857	-1.93082	2.59692e-09	1.15576e-06
UGT2B11	-2.84305	-0.222857	2.30152e-07	2.84272e-05
FAM129C	-2.84053	2.44306	3.40584e-11	3.55063e-08
C6orf10	-2.83025	-3.00918	1.08193e-06	8.33788e-05
KNCN	-2.78239	-3.70204	0.000967393	0.00976627
TEKT1	-2.64104	-1.10404	2.30858e-10	1.64389e-07
ADIPOQ	-2.60027	3.41943	4.08501e-05	0.00108702
CSN1S1	-2.53781	-2.60116	0.000106244	0.00211324
KRT72	-2.52844	-2.16141	7.82671e-08	1.39331e-05
NFE4	-2.47059	0.318129	6.17746e-08	1.16991e-05
PIP	-2.46431	1.25384	4.421e-05	0.00115062
WDR38	-2.44414	-0.77708	7.47311e-08	1.35751e-05
MAP3K19	-2.3601	-1.40798	1.52775e-09	7.35052e-07
NTRK1	-2.33251	1.6497	5.07772e-12	6.95335e-09
FCRL1	-2.30833	1.53192	7.02269e-07	6.44422e-05
CFAP77	-2.30152	-1.50831	3.03308e-08	7.38833e-06
CD19	-2.26162	2.59839	9.67937e-09	3.19096e-06
C1orf189	-2.23652	-2.57193	6.19442e-07	5.86559e-05
C3orf30	-2.23236	-2.74103	0.00219256	0.0168532
NLRP4	-2.22765	-2.34856	7.98528e-05	0.00172099
FCRLA	-2.21984	2.25298	1.54603e-07	2.08014e-05
LEP	-2.21831	1.68344	7.79097e-06	0.000360247
MS4A1	-2.21691	4.23612	1.43814e-06	0.000103469
IL13RA2	-2.21583	1.02521	2.49893e-08	6.1786e-06
BLK	-2.21129	2.79604	1.73494e-07	2.2544e-05
LCN8	-2.20511	-2.95661	0.00563047	0.0321562
FOXB1	-2.19729	-2.80667	1.09498e-05	0.00045227
RPE65	-2.19098	-1.54019	3.68897e-05	0.00102344
SLC26A3	-2.17692	4.00776	0.0025493	0.0186071
WDR49	-2.17593	-1.76953	1.02938e-09	5.23572e-07
TGM4	-2.17257	-1.12399	7.76946e-07	6.84712e-05
ZP2	-2.15915	-3.29549	1.26507e-05	0.000483878
CYP4F22	-2.15467	0.489906	3.62442e-06	0.00020614
CEACAM8	-2.15378	-1.57415	2.56907e-05	0.000787169
ADAMTS20	-2.13415	-3.53817	1.63031e-05	0.000578435
KRT73	-2.12919	-3.36623	1.37494e-06	9.99047e-05
CD177	-2.11804	2.50944	1.38649e-08	3.981e-06
ZBBX	-2.11442	-1.62713	1.44143e-06	0.000103469
CNR2	-2.10664	1.01753	3.71875e-07	4.13758e-05
TCL1B	-2.07556	-3.92184	6.88892e-05	0.00156624
PLIN1	-2.03625	3.25737	7.65499e-07	6.80244e-05
VPREB3	-2.02573	1.51634	2.51409e-07	3.02404e-05
CAPSL	-2.0246	-1.36381	7.82712e-07	6.8502e-05
PAX5	-2.01563	2.82912	1.63161e-06	0.000113915
TNFRSF13C	-1.98527	3.07228	8.62019e-09	2.95109e-06
TUSC5	-1.979	1.20852	0.000289955	0.0042872
NPBWR1	-1.97144	-0.439175	5.20349e-05	0.0012975
CXCR5	-1.96099	-0.844929	1.1739e-06	8.81761e-05
P2RX5	-1.94488	2.16791	1.0197e-08	3.24154e-06
CLEC17A	-1.92882	0.44832	1.30325e-07	1.87226e-05
TNFRSF13B	-1.92491	0.533578	1.39567e-06	0.000100999
SLC7A10	-1.91576	-1.41686	0.000158422	0.0028034
TUBA4B	-1.91521	-1.32049	5.3796e-07	5.32673e-05
CIDEA	-1.91058	0.276405	0.00137947	0.012359
MYL2	-1.89581	-1.94829	7.01089e-05	0.00157985
GLYAT	-1.87565	-2.665	0.000364985	0.00497128
NEUROD2	-1.85781	-1.86253	6.69416e-05	0.00153767
FCRL2	-1.8363	1.18819	2.59354e-06	0.000159595
LCN15	-1.83409	-3.28887	0.00461844	0.0279651
FCRL4	-1.8295	-1.31321	1.01949e-06	7.99516e-05
CGA	-1.82425	-2.25858	3.51689e-05	0.000989064
PENK	-1.82206	1.79046	1.25244e-06	9.2514e-05
LINGO3	-1.81103	-0.192489	5.80172e-09	2.15171e-06
SERPINA9	-1.80831	-1.53287	0.000129152	0.00243826
KLHL14	-1.80234	-0.117552	1.67799e-07	2.21271e-05
AC093893.1	-1.79139	-3.8694	0.00520538	0.0303326
CD79A	-1.78875	4.68768	8.42242e-07	7.03925e-05
APOBEC4	-1.78244	-2.56388	3.16027e-05	0.000926838
CD79B	-1.77587	3.72341	3.26143e-08	7.63946e-06
CMA1	-1.77521	-0.474807	6.13394e-06	0.000302483
FCAMR	-1.75199	0.244735	5.19858e-06	0.000266323
CFAP47	-1.74506	-1.18304	1.14968e-05	0.000459447
PIH1D3	-1.7327	-3.578	0.00102877	0.0101916
CR2	-1.71943	5.07625	0.00102024	0.0101522
CD22	-1.70911	3.94887	1.90607e-08	5.06446e-06
TDRD12	-1.65252	-1.3777	4.65174e-07	4.87119e-05
STAP1	-1.65197	1.00399	9.82475e-08	1.61945e-05
FDCSP	-1.64943	4.10413	0.000101752	0.00204908
MAS1L	-1.63229	-2.82318	3.81775e-06	0.000213052
AICDA	-1.62997	-1.52909	2.12443e-06	0.000138026
NTS	-1.627	1.49726	0.000709529	0.00781624
OSTN	-1.62214	-3.0447	1.08799e-05	0.000450426
FAM216B	-1.61864	-1.38628	1.30413e-07	1.87226e-05
CXCL13	-1.61595	4.25097	0.000125588	0.00239115
CD300LG	-1.61261	-0.232082	0.000129525	0.00244258
DMRT3	-1.60223	-2.70569	2.80486e-05	0.000839194
CBLN1	-1.59952	1.33768	7.59406e-07	6.80244e-05
DTHD1	-1.58839	-0.0451326	1.30232e-07	1.87226e-05
FGF19	-1.58171	4.30466	4.78394e-05	0.00121489
MRAP	-1.57576	-2.4632	0.000308569	0.00447325
C6orf58	-1.57015	1.69051	0.00373061	0.0241135
FCRL3	-1.5584	2.17995	1.9744e-06	0.000131513
CCR7	-1.54995	3.6161	6.04101e-07	5.78183e-05
GPR12	-1.54175	-2.57069	0.000122923	0.00235847
CTSG	-1.52887	1.40826	6.34369e-07	5.9437e-05
MEP1B	-1.51584	1.05707	0.00824752	0.0418034
SPIC	-1.51059	-3.8693	0.000317097	0.00456343
FCMR	-1.49467	4.06625	4.44605e-08	9.34681e-06
HBD	-1.48109	-2.93284	0.000914606	0.00940059
NPPC	-1.47686	-1.61238	0.000180391	0.00308466
BTLA	-1.47563	1.02256	1.01849e-06	7.99516e-05
DAW1	-1.47099	-0.696357	0.00029085	0.00428974
CYSLTR1	-1.47064	2.36523	1.12045e-08	3.43902e-06
RTP5	-1.46231	-1.96341	3.77956e-05	0.00103833
RASGRP2	-1.44822	3.80242	8.06816e-09	2.81626e-06
KLHDC7B	-1.43964	4.13393	8.54946e-05	0.0018084
C7orf57	-1.43561	-0.610883	8.23051e-05	0.00175473
SLC13A1	-1.43456	-3.2796	0.00165306	0.0139402
CDHR4	-1.42482	-1.6942	0.000131904	0.00247435
HMHB1	-1.42382	-3.80555	8.03063e-05	0.00172243
FABP4	-1.415	4.49847	0.000231684	0.00372242
SPINK6	-1.41359	-2.76325	0.00694215	0.037195
PSMA8	-1.41096	-3.27364	0.000307878	0.00447325
NPY2R	-1.39988	-3.564	0.00310568	0.0212236
SCARA5	-1.39755	3.14095	0.000191087	0.00320332
VSX2	-1.39041	-3.89748	0.00027162	0.00410473
RSPH4A	-1.3897	-0.223528	3.6406e-08	8.30897e-06
SORCS3	-1.38731	-1.66405	4.06685e-05	0.00108702
SNTN	-1.38728	-1.59699	0.000220836	0.00357313
HEPACAM	-1.3812	-2.5505	0.00017912	0.00307195
XPNPEP2	-1.37943	1.73098	0.00030414	0.0044447
HAS1	-1.35217	2.28532	0.000376481	0.00507352
C9orf24	-1.34879	0.211584	2.77098e-05	0.000831856
LGALS12	-1.34234	0.0138107	8.25265e-06	0.000378159
NCR3	-1.34033	-0.081111	1.67827e-06	0.000116029
AC008878.3	-1.3372	-2.7197	0.0022198	0.0169965
MTRNR2L12	-1.33244	0.922501	1.647e-05	0.000579651
CYP4F8	-1.33126	-1.77784	0.00436821	0.0268426
GZMK	-1.32485	2.48029	3.53338e-07	3.95605e-05
COL19A1	-1.3198	-1.08297	0.0009723	0.00980118
BEND4	-1.31505	-0.860067	8.24366e-05	0.00175543
IZUMO1R	-1.31041	-3.54748	6.09729e-05	0.00144919
TLR10	-1.28629	1.58399	1.33479e-05	0.000502365
ZNF80	-1.28545	-1.876	1.35065e-05	0.000507263
ITK	-1.2813	3.27705	8.86046e-07	7.26885e-05
CD69	-1.27531	3.31987	1.83779e-08	5.03328e-06
RGPD1	-1.2692	-3.07806	0.00108455	0.0105158
RIPOR2	-1.26314	3.6206	1.00631e-07	1.62857e-05
EFCAB1	-1.25945	-0.0176141	2.28677e-05	0.000725652
SLC22A2	-1.25937	-2.14913	0.000115124	0.00224719
BPI	-1.25872	0.307797	2.00043e-06	0.000132385
DSG1	-1.25659	-1.2846	0.00971421	0.0467385
FAM92B	-1.2527	-1.40244	0.000335457	0.00472079
TTC24	-1.24945	-1.58348	6.20018e-05	0.00146728
LBP	-1.24437	1.4037	0.00115508	0.0109903
SHISA8	-1.24087	-2.09492	0.00368851	0.0239352
ICAM3	-1.23784	1.52916	4.4386e-07	4.70333e-05
SIT1	-1.23634	1.73751	1.18879e-06	8.89196e-05
TRPM8	-1.22912	1.15877	6.28762e-05	0.00148168
SELL	-1.22756	4.61887	7.96272e-07	6.8502e-05
ZNF831	-1.22691	1.6989	2.18321e-05	0.000708208
C4orf26	-1.22643	-0.87093	0.00576822	0.0327965
TIMD4	-1.22089	0.0602915	0.000181191	0.00308666
NPFFR2	-1.21528	-2.1678	0.000128828	0.00243826
MADCAM1	-1.21466	2.44312	2.65853e-05	0.000810395
TSPAN19	-1.21303	-3.47611	0.00246767	0.0182195
C12orf42	-1.21291	-1.84149	0.00180173	0.014774
GPR18	-1.20871	0.206928	4.74855e-06	0.000250842
PI16	-1.20708	3.50776	0.00119882	0.0112901
PCDH11X	-1.2066	-3.72082	0.000529126	0.00637746
RS1	-1.20276	-2.42722	0.00016507	0.00289211
TMEM190	-1.20073	-2.20502	8.26313e-05	0.00175747
PNOC	-1.19867	0.807233	6.68416e-06	0.00032247
TBC1D10C	-1.19422	3.60415	1.05202e-07	1.63889e-05
MAP1LC3C	-1.19357	-0.687106	6.78712e-07	6.29294e-05
FAM180B	-1.19087	-1.56513	0.00012466	0.00237855
ADH1B	-1.18983	5.69337	6.30271e-05	0.00148218
GALNT9	-1.18914	-0.313186	1.12629e-05	0.000455687
ARHGAP36	-1.18837	-1.51594	0.0022999	0.0174671
C14orf180	-1.18612	-1.09532	0.00550297	0.0316013
TNFSF8	-1.18301	1.95646	2.06651e-06	0.000134926
SCN4A	-1.18162	-0.532261	9.70019e-06	0.000414107
RHOH	-1.17466	3.30777	2.09582e-07	2.64608e-05
DAZL	-1.17392	-2.22176	0.00216906	0.0167521
ADGB	-1.17391	-3.56514	0.000867874	0.00906152
CD37	-1.17358	5.42645	9.39548e-08	1.57791e-05
CCL21	-1.17171	5.92525	0.000207629	0.00341609
ZAP70	-1.16842	3.09791	3.742e-07	4.13759e-05
MROH2B	-1.16756	-2.30146	0.000453962	0.00576627
PRRT4	-1.16187	-1.15174	0.000259729	0.00398992
PRND	-1.16183	0.830848	3.33486e-05	0.000954457
IL24	-1.16045	1.85336	3.17273e-05	0.000928964
AZU1	-1.15931	-0.630115	0.00206585	0.0162004
TCF23	-1.15322	-0.182116	0.000284268	0.0042383
PARP15	-1.14622	2.58587	1.24138e-06	9.20791e-05
LRRC9	-1.14329	-2.5699	0.00166962	0.0140068
ANKRD55	-1.1386	-0.714124	3.93161e-05	0.0010653
MAP4K1	-1.13613	3.45627	1.03592e-07	1.63889e-05
WT1	-1.13098	1.70606	8.48418e-06	0.000383439
IGF1	-1.13006	2.3736	0.000311404	0.00451067
IL13	-1.12831	-3.27069	0.000530792	0.00639158
OSR1	-1.12644	2.61881	5.67922e-06	0.000282406
2019-09-01	-1.12181	3.5996	7.23086e-08	1.32705e-05
CARMIL2	-1.12177	2.63049	2.99602e-06	0.000177193
CD3E	-1.11717	4.43122	2.94364e-07	3.38082e-05
BFSP2	-1.11634	-2.19256	0.000217257	0.00353682
DRC7	-1.1146	0.224288	3.80413e-05	0.00104186
TESPA1	-1.11383	2.1459	2.06913e-06	0.000134926
HEMGN	-1.1122	-3.11859	0.00192031	0.0154545
CNTN2	-1.11072	-0.0249602	0.000120167	0.0023227
SP140	-1.10607	2.80029	6.33537e-07	5.9437e-05
VSTM2L	-1.10507	6.05371	0.000244887	0.00386115
GPR171	-1.10226	1.64394	8.21858e-06	0.000378055
H1FNT	-1.10186	-3.77098	0.000369737	0.0050033
OR10H1	-1.10117	-3.14538	0.00449268	0.0273618
CCR4	-1.09955	2.21688	5.28024e-05	0.00131467
INSL6	-1.09949	-3.93502	0.000408526	0.00536326
PLAT	-1.09858	9.13116	6.28243e-06	0.000308098
IL5RA	-1.09581	-0.819396	6.88423e-05	0.00156624
CLEC4M	-1.09485	-3.77852	0.00906567	0.0445697
CD27	-1.09447	2.59619	1.22986e-05	0.000476993
LTA	-1.09296	-0.169074	1.00426e-05	0.000425661
FAM166B	-1.09146	-0.822545	4.72686e-05	0.00120383
LY9	-1.08748	2.05597	1.90187e-05	0.000644359
IGSF1	-1.08732	2.22507	0.000415301	0.00541765
TRAT1	-1.08702	0.664268	6.00347e-05	0.00143479
ANKUB1	-1.08658	-2.72986	0.00859091	0.0429184
CD48	-1.08583	4.31219	4.56023e-06	0.000244522
HEATR9	-1.08379	-2.56918	1.56679e-05	0.000563475
SLFN14	-1.07998	-2.84334	0.000427958	0.00552466
PROK1	-1.07959	-1.34685	0.00365796	0.0237661
PLIN4	-1.07924	4.72488	0.00321666	0.0217565
KLHL4	-1.07807	1.11121	1.11126e-05	0.000454774
PTX3	-1.07801	3.20971	0.00143098	0.0126801
PMP2	-1.07546	0.00332679	0.00153299	0.0132542
PYHIN1	-1.06985	1.22693	8.9141e-06	0.000393769
P2RY10	-1.06704	1.17295	0.000100142	0.00202455
CD40LG	-1.0661	0.597417	4.63864e-05	0.00119331
CCL19	-1.0653	5.36678	0.00136283	0.0122841
CLEC4G	-1.06239	-1.16714	0.00172688	0.0143923
LRRC71	-1.058	-2.19764	0.000109824	0.00216455
IKZF3	-1.05772	4.33568	1.12236e-05	0.000455687
ACAP1	-1.05719	4.15865	4.99222e-08	9.98556e-06
SLITRK4	-1.05632	1.80573	4.79835e-06	0.000252438
EOMES	-1.05588	1.0511	2.27037e-05	0.000723027
SIRPG	-1.05577	1.44626	4.92911e-06	0.000255519
TIGIT	-1.05399	2.7063	1.06543e-05	0.000444188
FPR2	-1.05233	1.57418	0.000898202	0.00927482
TRAF3IP3	-1.05183	3.25305	9.26899e-07	7.43272e-05
CD3D	-1.04986	3.00245	2.3574e-06	0.000147769
IKZF1	-1.04896	4.40083	3.01313e-06	0.000177615
C10orf105	-1.04876	-2.43361	6.97015e-05	0.00157266
CD3G	-1.04757	2.12682	2.86162e-06	0.000171524
SH2D1A	-1.04681	1.65223	1.85452e-05	0.000634888
CD28	-1.04538	2.11501	1.4995e-05	0.000547011
KCNE1B	-1.04387	-3.44574	0.00910391	0.0446591
GZMM	-1.04275	0.934307	1.06226e-05	0.000443903
BANK1	-1.03996	3.72654	8.24927e-07	6.96762e-05
CADM3	-1.03857	2.44141	0.000141724	0.00259298
PCDHA7	-1.0384	-1.23839	4.40525e-05	0.0011482
FAM159A	-1.03771	0.46324	9.08412e-07	7.38427e-05
DRC1	-1.03652	-0.263673	0.00225334	0.0172163
ADH1A	-1.03552	-0.0690526	0.00412927	0.0258381
TNNT3	-1.03511	0.0412829	0.000183379	0.00311202
OGN	-1.03385	4.62469	0.00021612	0.00352323
GSX2	-1.03318	-3.89709	0.00737397	0.038746
FOXN4	-1.02782	-3.75826	0.00342426	0.0227628
ITGAD	-1.02558	-0.735199	7.64979e-05	0.00166773
GAS2L2	-1.02415	0.19003	0.00393311	0.0249883
GGT2	-1.02388	-3.35186	0.00914438	0.0448329
PRKCB	-1.02342	3.82115	5.88229e-05	0.00141875
CR1	-1.02294	2.52864	6.29226e-05	0.00148168
NCAN	-1.0212	-2.85261	0.003566	0.0234078
AC097372.1	-1.0197	-2.70297	0.000336711	0.0047309
HSF5	-1.01577	-2.51044	0.000750267	0.00811437
ABCA8	-1.01479	4.15826	1.41852e-05	0.000525001
LRRIQ1	-1.01207	0.274249	0.00025681	0.00397888
GP1BA	-1.00961	0.869094	0.000249617	0.00391514
MAJIN	-1.00465	-1.56608	0.00372106	0.0240794
TMEM155	-1.00174	-2.45029	3.98702e-05	0.00107299
IL6	-1.00135	2.57346	0.00195115	0.0156072
CHRDL1	-1.0008	4.75306	0.000582961	0.00676965
SPINK2	-1.00063	-1.86359	0.000472682	0.00593001
GPT2	1.00172	5.40383	7.68054e-07	6.80244e-05
MTRNR2L8	1.00808	-0.433227	3.90618e-05	0.00106176
DPEP1	1.01075	5.56387	0.000535356	0.0064221
SAPCD2	1.01318	3.56683	1.35776e-07	1.91833e-05
PRAC2	1.01326	-2.35307	0.00676505	0.0365387
C2CD4D	1.01784	-0.0428129	5.25434e-06	0.000267251
TPH1	1.02193	0.458991	0.000923466	0.00946978
HPN	1.02524	4.71946	0.000843731	0.00885623
TFF1	1.02897	8.62767	0.00866527	0.0431977
RIMS1	1.03617	-1.0729	0.00530106	0.0307292
SHD	1.03762	-1.42665	0.0075476	0.0393333
KCTD4	1.04105	-2.76039	0.00662644	0.0360526
WNK4	1.04251	1.78304	0.000300029	0.00439961
ACSM6	1.04764	-2.78333	0.00188319	0.0151931
BCAN	1.04894	1.24974	8.778e-06	0.000391465
C9orf152	1.05249	4.54367	4.02195e-06	0.000223049
FZD9	1.05381	-1.52903	0.0001809	0.00308466
ZG16B	1.05405	5.18117	4.23942e-05	0.00111313
TRIM31	1.05447	5.3399	7.42462e-05	0.00163378
MUC13	1.05483	7.59714	3.29044e-05	0.000947864
TF	1.05512	2.75562	0.0061468	0.0343457
PIP5K1B	1.05581	3.83873	2.34015e-06	0.000147206
FFAR2	1.05726	0.628208	0.000332959	0.00469865
SFTPA1	1.0608	-0.392811	0.00884592	0.0438771
CCL15-CCL14	1.06275	-2.01897	0.00156479	0.0134312
CKM	1.06825	-1.19147	0.00162282	0.0137634
FITM1	1.06934	-0.0784034	6.44265e-05	0.00149952
LY6G6C	1.07	-0.510163	0.00137037	0.0123271
PDE4C	1.07051	4.11523	5.67844e-05	0.00137909
GLRA2	1.07061	-3.54182	0.0088192	0.0437934
C4BPB	1.0722	3.86676	2.12613e-05	0.000700555
SULT1C2	1.07221	6.20422	0.0024835	0.0182843
CAMK2N2	1.07552	0.92999	4.8747e-05	0.00123266
RBP3	1.07681	-2.55472	0.00290822	0.0203271
LGR6	1.07692	3.97142	0.000255538	0.00396953
TMEM97	1.0819	5.89589	2.77044e-07	3.22349e-05
FAM3D	1.08248	5.21853	0.000974335	0.00981058
PSAT1	1.0828	3.82529	3.53847e-05	0.000990347
P2RX1	1.08299	3.41615	0.00034521	0.00480749
TRIM50	1.08381	0.780108	0.00742652	0.0389073
HOXC11	1.08441	1.48435	0.00703922	0.0375186
MAB21L2	1.08451	2.57018	0.00478099	0.0286049
CALCA	1.08839	-2.19922	0.0051626	0.0301426
C2orf88	1.09606	3.4026	2.15189e-06	0.000138797
ERBB2	1.09689	8.40846	2.05816e-07	2.63593e-05
SRMS	1.10083	1.35872	0.000160462	0.00283106
CHRM1	1.10168	-1.10482	0.000722837	0.00789205
CDCA7	1.10462	4.56105	1.31599e-07	1.87417e-05
WFDC5	1.10543	-3.46055	0.00527575	0.0306224
GMDS	1.11095	6.10214	1.03607e-11	1.22961e-08
CA14	1.11531	0.966258	5.75878e-07	5.57162e-05
USH1G	1.11693	-3.09968	0.00308974	0.0211471
HES5	1.11753	-2.84813	0.000479066	0.00598155
FAM25A	1.11958	-2.34655	0.00467967	0.0282207
HR	1.12183	4.24609	2.16674e-08	5.59019e-06
GALR3	1.12353	-3.93061	0.00693118	0.0371541
CCL15	1.12369	1.26539	0.000123618	0.00236629
EFNA3	1.12527	3.12698	5.7066e-07	5.5513e-05
GRPR	1.12698	-0.54731	0.000492957	0.00611116
CEACAM16	1.12743	-3.04445	0.000378981	0.00509443
NXPE4	1.12831	-2.61706	0.00696974	0.0372606
AXDND1	1.12844	1.00019	0.0033038	0.0221606
CIB4	1.12936	-3.4093	0.000351388	0.00484834
RNF103-CHMP3	1.13509	-2.03553	7.47178e-05	0.00163809
KRTAP5-5	1.1365	-2.68053	0.00500657	0.0295416
HSPA1B	1.13884	7.1123	2.82878e-05	0.000842106
VSIG1	1.14014	6.27537	0.00242876	0.0180509
KLB	1.14314	0.802656	0.000862091	0.00900943
GPX2	1.14353	8.22193	5.61381e-07	5.52139e-05
NPPB	1.14428	-3.34977	0.00269525	0.0192732
AMHR2	1.14682	-0.101898	0.00144031	0.0127332
TLX1	1.1471	-0.691489	0.00026893	0.00407793
TDGF1	1.14839	-0.636513	7.92143e-05	0.00171345
HES2	1.15074	2.02827	0.000123246	0.0023617
TCP10L2	1.15172	-3.59469	0.00605976	0.0340517
GPT	1.15245	2.90929	3.15064e-06	0.000182696
RNF186	1.15593	2.08579	0.000209204	0.00343883
PAIP2B	1.15724	3.5501	8.36156e-06	0.000379726
SMPX	1.15906	-0.769191	0.000183595	0.00311272
DMBT1	1.15978	8.03579	0.00131745	0.0120225
FAM83D	1.15989	3.92139	8.63322e-06	0.000387636
HHIPL2	1.16068	-1.68581	0.000114043	0.00223099
RHBG	1.16101	-2.33556	3.26532e-05	0.000943763
MYH11	1.16228	8.39242	0.000323337	0.00461896
TPST2	1.1674	6.13209	3.15967e-07	3.58271e-05
GUCY2C	1.17028	2.76684	0.000566184	0.0066577
ANXA10	1.17252	6.9062	0.000425858	0.00551201
IL17C	1.17304	-1.60094	0.00214896	0.0166692
TMEM72	1.17474	0.247741	0.00145078	0.0127982
CA7	1.17927	-1.36863	0.00250904	0.0184254
FFAR4	1.18293	2.18632	3.69124e-06	0.000207948
METTL27	1.1833	2.08697	7.96192e-07	6.8502e-05
TEX49	1.18434	-2.94995	0.000453848	0.00576627
BHLHA15	1.18435	2.37441	0.00282656	0.0199281
KLK13	1.18515	0.181563	3.99013e-05	0.00107299
HSPA1A	1.18753	7.13199	3.20605e-05	0.000933321
LINC00675	1.18761	2.04615	0.00138572	0.0123877
KRT31	1.18786	-3.95511	0.00990962	0.0474666
APOBEC1	1.19312	2.11542	0.000333091	0.00469865
SLC26A9	1.20231	5.71706	0.000318284	0.00457649
HOXC10	1.20717	2.3318	0.00680151	0.0366649
NPY4R	1.20731	-1.4876	0.000331615	0.00468897
EFNA2	1.20976	1.39371	2.92113e-05	0.00086382
SLC6A8	1.21548	6.64527	7.7102e-08	1.38643e-05
SLC6A2	1.216	-2.32428	0.00539297	0.0311458
TFF3	1.21684	7.82601	0.00138126	0.0123688
WFDC12	1.21801	-3.01795	0.00195251	0.0156078
CDH12	1.22011	-2.39668	0.00324199	0.0218696
HCN1	1.22397	-1.15645	0.000102793	0.00206537
PRSS51	1.2247	0.766304	0.000155415	0.00276393
TMEM88B	1.22842	-3.17343	0.00722619	0.038229
DEGS2	1.22911	4.20432	4.18874e-08	9.20592e-06
LINC01207	1.22997	2.67428	0.00145869	0.0128426
PEX5L	1.23022	-0.00223134	0.000177235	0.00305434
GAL3ST2	1.23049	-1.43624	0.00267006	0.0191509
EGF	1.23072	2.41987	0.000859607	0.00899631
RHAG	1.23093	-3.20836	0.00377061	0.0242764
BPIFA2	1.23233	-3.27063	0.00342162	0.0227622
BARX1	1.23619	0.872113	0.00355362	0.023361
SLC43A1	1.23619	5.11728	3.44036e-08	7.95393e-06
ASCL5	1.2385	-0.137986	6.8965e-07	6.36122e-05
RBM46	1.24803	-2.6064	0.0026358	0.0190355
PCP4L1	1.24909	-0.923416	0.000108622	0.00214854
HOXB13	1.25418	0.7755	0.00818053	0.041561
DRGX	1.25498	-1.86296	0.00781816	0.0402135
GABRA3	1.25668	-1.82905	0.0075039	0.0391678
KRTAP5-4	1.25792	-3.46957	0.00161195	0.0137212
HCRT	1.25925	-3.19289	0.000542105	0.00647603
SPINK7	1.26736	-2.63191	0.00119181	0.0112485
YBX2	1.26961	0.326186	0.000172311	0.00299267
CHRM3	1.2698	2.71989	9.98494e-07	7.90008e-05
HIST1H2BM	1.27083	-3.51503	0.00762276	0.039609
EVX1	1.2714	-0.602894	0.0022741	0.0173228
PGAP3	1.27146	6.31375	4.63557e-09	1.79396e-06
HBE1	1.2755	-3.31026	0.00439972	0.0269617
CYP2W1	1.28495	2.15353	7.33038e-05	0.00162002
PPP1R1B	1.28541	7.25206	1.12439e-06	8.5716e-05
SLC5A12	1.2887	-1.26444	0.00133529	0.0121266
FXYD4	1.28997	-1.51589	0.0010224	0.0101623
REG1A	1.29012	11.8935	0.00819581	0.0416268
B3GNT6	1.29172	3.67993	0.00398381	0.0252074
TPSG1	1.29366	0.541927	3.72309e-05	0.00102822
R3HDML	1.29485	-2.75093	9.77498e-06	0.000416302
TEX45	1.29806	-0.269401	4.31475e-08	9.34681e-06
INHA	1.29837	1.67787	2.32852e-05	0.000736275
TRIM72	1.30022	-1.62869	1.49438e-05	0.000547011
HS3ST6	1.30084	-3.87364	0.00269203	0.0192696
GCAT	1.30466	3.89112	5.53834e-11	4.92968e-08
MUC5AC	1.30535	8.60703	0.000966172	0.00976152
ENTPD8	1.31092	3.53335	9.29024e-06	0.000403378
MYH7	1.31152	0.81082	0.00529794	0.0307253
SRRM4	1.3119	-2.81258	0.000231367	0.00372067
LGR5	1.31317	3.12221	9.34059e-06	0.000404145
CBS	1.31371	-0.550126	6.20639e-05	0.00146728
FGF8	1.32425	-3.54912	9.97344e-05	0.0020241
TAC3	1.3319	-0.474285	6.4689e-05	0.00150143
MBD3L1	1.33326	-3.40395	0.00752909	0.0392828
SP5	1.33937	0.916737	1.56067e-07	2.08014e-05
LGALS9C	1.34077	0.098436	1.71121e-05	0.00059498
MT1H	1.34207	2.23223	4.5809e-05	0.00118359
ITIH4	1.34573	1.15553	1.64634e-05	0.000579651
SCX	1.34975	1.75437	7.60416e-05	0.00166506
STMN4	1.3528	0.252106	0.00360431	0.023581
ZAN	1.36572	-3.40914	0.000282293	0.00421592
SLC9A3	1.36662	3.5154	4.56389e-05	0.00118091
LGALS7B	1.37025	1.09511	0.00405067	0.0255328
COX6A2	1.37393	-3.02019	0.000691248	0.00767452
SLC39A2	1.38052	-0.865224	0.00682833	0.0367911
LINC00238	1.38248	-3.0495	0.000143432	0.00261617
IL36G	1.38414	-2.33756	0.000542957	0.00647837
SLC6A7	1.386	-0.708743	7.06457e-07	6.44941e-05
CLDN18	1.38722	8.69811	0.000716718	0.00786138
BTNL8	1.38837	3.29425	0.000158879	0.00280594
CRCT1	1.39572	0.383147	0.0017443	0.0144778
TEX11	1.42276	1.73751	3.11473e-05	0.000915329
GSTA3	1.42382	-3.73137	0.00339645	0.0226455
DSG3	1.42402	4.30398	0.000298806	0.00438529
SLC39A5	1.42594	4.84156	4.98486e-05	0.00125695
MT1G	1.42619	5.68663	1.6941e-05	0.000592504
CFAP46	1.42747	1.89431	9.2634e-07	7.43272e-05
MYADML2	1.42845	-1.3214	0.00268099	0.0192061
SERPINA11	1.42861	-1.83455	2.49292e-05	0.000771809
LGALS9B	1.42939	0.433945	0.000149764	0.00270395
TAAR1	1.43211	-3.5152	0.000408194	0.00536286
GSTA2	1.43478	3.05104	0.000736274	0.00799694
GDF15	1.43527	5.82527	8.36883e-08	1.47147e-05
MROH2A	1.43952	-2.11608	0.00228803	0.0173992
NPHS2	1.4401	-3.62207	0.00431317	0.0265778
MAT1A	1.44047	1.99316	3.45928e-05	0.00098217
ARHGDIG	1.44445	1.77863	1.45304e-05	0.00053555
NOTUM	1.46563	2.3758	1.15107e-05	0.000459447
KLK15	1.47666	-3.62887	0.000580748	0.00675276
TRPA1	1.48501	0.876945	1.74482e-05	0.00060313
EPHA8	1.4937	-0.116349	2.24513e-05	0.000718846
GALNT8	1.49671	2.01395	7.63251e-06	0.000354762
IRX1	1.50204	-1.65841	0.000443694	0.00567839
DQX1	1.50289	2.35153	1.27666e-05	0.000486155
ANO7	1.50639	2.83577	1.08627e-09	5.3716e-07
SCGB3A1	1.52041	3.69575	0.00238711	0.0178556
ANKRD62	1.52309	-2.67024	6.02576e-05	0.00143794
BRSK2	1.53755	2.74335	2.89994e-06	0.000172658
SPINK14	1.53768	-3.90842	0.00113608	0.0108676
SPINK1	1.54119	10.2212	9.23657e-06	0.000403013
ALDH3A1	1.55495	4.22237	5.2042e-07	5.25187e-05
GHRH	1.56533	-3.94926	0.00656317	0.0358459
GRIN1	1.56681	0.39707	4.46287e-08	9.34681e-06
SYNM	1.57198	5.15247	3.28862e-06	0.000190078
GSG1	1.57722	-1.13942	7.24051e-05	0.00160918
HES6	1.5847	3.51969	3.48731e-11	3.55063e-08
CEND1	1.58556	0.71066	1.72563e-05	0.000598823
MOGAT3	1.58607	1.07394	5.53481e-05	0.00135904
RHCG	1.5952	1.38205	2.12558e-05	0.000700555
CCKBR	1.59817	0.546188	1.02349e-05	0.000432678
THEG	1.5986	-3.78986	0.0011282	0.0108083
RXFP4	1.60335	-0.251562	1.23479e-07	1.83181e-05
ACTG2	1.60856	6.84371	6.46728e-05	0.00150143
ATP12A	1.62475	-2.24258	0.000161267	0.00284245
GATA5	1.62722	1.17434	0.00195156	0.0156072
NEU4	1.63294	0.0785362	2.13943e-05	0.000701401
MID2	1.64619	3.86492	3.897e-08	8.7809e-06
ROPN1	1.66143	-3.71734	2.03969e-05	0.000681396
SYNPR	1.67291	-0.925603	4.21813e-06	0.000231763
SCGB1A1	1.67942	-1.67053	0.0101196	0.0481942
C2orf82	1.69168	2.25907	7.15734e-09	2.6003e-06
ERVV-1	1.69385	-3.61461	0.00153706	0.01327
PTF1A	1.69912	1.87536	0.00411942	0.0257936
ABCC12	1.7061	-3.39494	0.00432135	0.0266097
NPW	1.7146	-0.480427	1.13865e-06	8.62561e-05
RPL3L	1.728	0.165186	4.15007e-05	0.00109776
CALML5	1.73455	-0.457041	0.000900373	0.0092827
CCL24	1.73611	3.09857	2.23854e-06	0.000143347
SBSN	1.76166	-1.33836	1.23868e-05	0.000479367
GRIP2	1.77016	1.54767	4.91698e-08	9.98556e-06
CCDC60	1.78516	-1.93486	0.000165695	0.00289571
CUZD1	1.80361	7.79171	0.000319142	0.00457793
GNMT	1.80378	2.67845	1.2048e-05	0.000472658
CHAC1	1.81154	2.97798	4.26064e-12	6.32066e-09
CHRM2	1.81759	-0.213422	0.000391865	0.00521373
FEZF1	1.82497	0.523356	0.000117756	0.0022888
IGFL1	1.8263	1.75952	0.000540594	0.00647186
PNLIPRP1	1.83627	8.29397	0.00258849	0.0187929
UMOD	1.83715	-0.924487	0.00088376	0.00917359
CYP4Z1	1.83785	-2.01801	3.05294e-05	0.000901301
MMP3	1.84042	3.49987	2.63836e-06	0.000160301
CCL26	1.85396	1.32993	8.93628e-09	3.00158e-06
TMEM52	1.87002	2.84585	2.91102e-07	3.36506e-05
ETNPPL	1.87286	-1.76994	0.000100087	0.00202455
PNCK	1.88518	1.34217	4.25893e-06	0.000231858
AC004233.2	1.89632	-1.80806	7.40391e-06	0.000346854
ZG16	1.90355	1.01488	0.00064772	0.00727949
C8G	1.91596	1.07701	2.10044e-09	9.58771e-07
PHGR1	1.92137	3.16887	9.37601e-06	0.000404145
IGF2	1.92161	7.82705	8.51371e-08	1.47147e-05
CLDN6	1.92895	1.99024	1.28352e-05	0.000486155
TMEM210	1.9364	-3.81164	0.00387339	0.0247413
LCT	1.95541	0.681691	0.000785998	0.00838869
SCGB1D2	1.96725	-1.02726	0.0006959	0.00770424
PRSS55	1.96986	-2.90016	1.22929e-05	0.000476993
IL20	1.97668	-3.1103	5.89751e-05	0.00141875
BANF2	1.98486	-1.7102	0.000836017	0.00880234
HSPA6	1.99912	5.36356	4.13394e-06	0.00022784
AQP12B	2.01675	1.50959	0.000353459	0.0048589
SERPINI2	2.01733	5.40883	0.000570726	0.0066936
SLC22A31	2.02354	1.08485	1.06932e-06	8.27656e-05
ALB	2.0357	5.46988	4.97764e-06	0.000256846
FGL1	2.04084	4.6415	9.198e-06	0.000402316
AC011473.4	2.05035	-2.89428	0.000365649	0.00497652
NXPE1	2.05069	-2.82987	5.29576e-05	0.00131596
ERP27	2.05372	6.27147	8.62419e-07	7.10777e-05
SPDYC	2.06991	-1.04755	1.15883e-06	8.74133e-05
COL11A2	2.07424	3.38129	1.58033e-06	0.000112532
CTRB2	2.0808	11.3348	0.000878634	0.00913636
UPK1A	2.0843	-1.71864	3.94603e-08	8.7809e-06
IL36B	2.08627	-2.10367	0.000793425	0.00843761
TMED6	2.09452	3.06574	4.55651e-09	1.79396e-06
RLBP1	2.10986	-2.56	6.97051e-06	0.000332565
PRR35	2.11006	-2.68436	5.64116e-05	0.00137379
IRX4	2.11162	-2.30822	3.36192e-05	0.000959117
AQP8	2.11679	5.50358	0.000345991	0.00480822
CELA2B	2.1192	7.69276	0.000399826	0.00528936
C6orf15	2.11964	2.8484	0.000105211	0.00209739
GPHA2	2.12104	1.93153	9.74826e-05	0.00199012
SFTA3	2.12434	-3.66669	0.000340935	0.00476773
CTRB1	2.13874	11.1064	0.00096774	0.00976627
CLPSL2	2.14129	-2.53153	1.38553e-07	1.94215e-05
SLURP1	2.14403	-1.46909	0.000137669	0.00254621
GUCA1C	2.14726	0.479849	0.00161857	0.0137405
PRSS2	2.16006	13.0907	8.04856e-05	0.00172419
CCK	2.17486	1.67557	1.04484e-07	1.63889e-05
PM20D1	2.17749	2.17983	1.95828e-07	2.52618e-05
CPB1	2.18563	12.844	0.000498431	0.00615075
SLC1A6	2.18613	-2.54549	2.35635e-05	0.000742437
CPA2	2.18672	10.6224	0.000566215	0.0066577
PIWIL1	2.19072	0.845867	7.65347e-07	6.80244e-05
COL9A3	2.20404	3.85526	3.59012e-11	3.55063e-08
RBPJL	2.20806	4.91546	0.000259764	0.00398992
AC131097.2	2.21768	0.622116	4.87334e-06	0.00025367
NXPE2	2.23676	-1.49072	1.60993e-06	0.00011328
CTRL	2.24499	1.26935	1.17307e-05	0.000465098
HAND1	2.24568	-0.924184	0.000345514	0.00480749
SLC5A8	2.24791	-1.16478	2.23312e-05	0.000717583
TCP10	2.27871	-3.65425	0.000257873	0.00398149
PLA2G1B	2.28636	10.03	0.000279883	0.00419425
PGA5	2.28644	-1.61589	0.000165753	0.00289571
CTRC	2.29555	10.7958	0.00021816	0.00354351
CSAG1	2.30083	-2.11901	8.5465e-07	7.0765e-05
TACR2	2.32291	1.77266	5.85487e-10	3.36221e-07
HSPB3	2.3326	-2.52308	2.57579e-05	0.000787872
PRSS33	2.3425	1.85549	9.5093e-08	1.5821e-05
FCGBP	2.344	8.31919	1.79823e-09	8.42423e-07
EPO	2.36804	-0.802092	3.11271e-08	7.38833e-06
SPACA3	2.37878	-0.418477	2.08412e-08	5.45611e-06
CDX1	2.38191	2.42378	1.3552e-08	3.95496e-06
DUSP9	2.38526	-0.55421	8.80705e-10	4.751e-07
NKX2-1	2.3923	-0.872584	0.0014148	0.012568
DLK1	2.40788	5.52299	1.60892e-06	0.00011328
CYP2F1	2.40957	-2.32506	1.75572e-08	4.88364e-06
ATP4A	2.41815	-1.45552	9.0574e-06	0.000398123
ANKRD33	2.42721	-1.92304	2.21528e-08	5.63377e-06
REG4	2.42825	9.22798	1.5587e-06	0.000111438
PDIA2	2.43687	7.30728	2.02729e-06	0.000133666
CEL	2.44491	11.4085	6.90166e-05	0.00156714
REP15	2.44766	-0.0180956	5.77649e-12	7.34522e-09
KLK1	2.47702	7.97515	1.0562e-07	1.63889e-05
APOL5	2.48949	-3.16012	9.27275e-06	0.000403378
CPS1	2.52422	4.83185	8.54276e-10	4.751e-07
CA1	2.53886	-1.39547	5.6592e-08	1.08956e-05
MAGEA10	2.54507	-2.83471	6.66315e-05	0.00153253
HEPACAM2	2.55297	4.20235	5.37613e-09	2.0363e-06
INSL4	2.57705	-2.13027	0.000209572	0.0034417
DES	2.57871	7.733	2.40399e-06	0.000150161
GP2	2.58111	11.5504	2.54731e-05	0.000783199
CELA3A	2.59397	12.0195	7.65383e-05	0.00166773
SERPINB13	2.6123	-2.93719	4.16598e-05	0.00110034
HOXC13	2.62959	-1.2761	0.000169604	0.00296008
TBX4	2.64018	-0.618854	3.7223e-10	2.36658e-07
PAEP	2.65503	2.90583	3.22091e-07	3.62902e-05
CALML3	2.66734	-1.86674	2.20479e-06	0.000141695
PRSS1	2.66893	13.1572	1.82189e-05	0.000626127
CSAG3	2.67497	-3.2934	2.10059e-05	0.000695068
ZNF114	2.68192	1.11592	3.5061e-12	5.95201e-09
SYCN	2.691	8.92224	0.000202327	0.00334743
CPA1	2.69221	13.1787	6.35928e-05	0.00148958
KLK5	2.69985	2.62375	2.04175e-05	0.000681396
ADAM2	2.71013	-3.72884	0.00538804	0.0311458
BPIFA1	2.73633	-2.29575	0.00593158	0.0335325
CELA3B	2.74357	10.5976	6.83203e-05	0.00155928
DPPA3	2.79024	-3.81927	1.69225e-05	0.000592504
PNLIP	2.8127	13.1038	9.39978e-05	0.00193566
AQP12A	2.83165	0.661282	2.30924e-06	0.000146818
SPRR2D	2.8434	-1.03662	3.12071e-06	0.00018262
PIWIL3	2.88644	-3.80906	1.2036e-05	0.000472658
PRSS3	3.01209	8.59278	2.44501e-13	1.08815e-09
TSPYL6	3.02347	-3.08196	6.17692e-07	5.86559e-05
CLPS	3.03125	11.1205	1.2512e-05	0.000481739
CELA2A	3.04471	10.7366	2.46489e-05	0.00076706
LYPD2	3.05485	2.94811	1.0854e-07	1.63889e-05
CA6	3.0583	-1.74584	1.12542e-05	0.000455687
AMY2A	3.07515	9.75208	6.83032e-05	0.00155928
SPRR2A	3.15046	-0.119596	2.60371e-10	1.78274e-07
PRSS41	3.16417	-0.039608	1.00567e-08	3.24154e-06
CTCFL	3.18206	-2.50013	4.35927e-08	9.34681e-06
S100A7A	3.22835	-3.85178	0.000174957	0.00302974
CLPSL1	3.30766	2.54919	1.04043e-06	8.08809e-05
CLCA1	3.43694	5.30604	2.52342e-05	0.000779304
MAGEC2	3.50464	-2.42282	0.00556958	0.0318809
AMY2B	3.55246	8.82168	3.86929e-11	3.62532e-08
SOX14	3.5688	-3.40243	1.96736e-06	0.000131513
KLK12	3.64257	0.0168262	9.7481e-13	2.89226e-09
TUBA3C	3.79318	-3.49174	5.36286e-06	0.00027122
ATOH1	3.88232	0.734581	2.67481e-07	3.15344e-05
S100A7	4.03718	-0.669571	2.95495e-10	1.9483e-07
PRR9	4.22639	-2.91824	3.81212e-06	0.000213052
SLC18A1	4.23394	0.390564	4.1942e-13	1.4933e-09
ITLN1	4.29953	4.62147	1.7763e-12	3.95271e-09
SPRR2E	4.41536	-2.7476	1.29998e-07	1.87226e-05
MAGEA12	4.44847	-2.18187	1.18252e-08	3.50854e-06
LRRC26	4.57907	0.306321	1.09203e-13	6.4801e-10
SMYD1	4.58004	0.163005	5.27199e-08	1.03134e-05
XAGE2	4.70183	-0.448541	7.6784e-09	2.73382e-06
AMY1B	4.79287	0.452675	4.75668e-08	9.84632e-06
SSX1	4.87276	-3.04796	2.27503e-05	0.000723217
MAGEA4	5.16292	-0.995399	0.000407747	0.00536286
PPBP	5.27079	3.63184	4.62513e-15	4.11683e-11
AMY1A	5.40716	-2.42682	5.692e-08	1.08956e-05
SFTPC	5.45007	-0.644624	1.11895e-10	9.05436e-08
MAGEA6	5.49791	-1.25026	4.48801e-05	0.00116636
MAGEA3	5.60412	-0.975666	7.54529e-06	0.000352549
MT4	5.99474	-3.0046	1.56482e-05	0.000563475
SPINK4	6.2704	7.12658	5.47585e-16	9.7481e-12
RETNLB	7.34498	0.513749	3.6778e-12	5.95201e-09

## Sheet: Table S6
Table S6. GO term analysis results of DEGs.
Category	Term	Count	%	PValue	Genes	List Total	Pop Hits	Pop Total	Fold Enrichment	Bonferroni	Benjamini	FDR
GOTERM_CC_DIRECT	GO:0005615~extracellular space	114	0.155802	2.22926e-20	RETNLB, C6ORF58, IL13, DLK1, MMP3, ACTG2, OGN, TDGF1, CPA2, MS4A1, PLA2G1B, CPA1, MUC13, CELA3A, CELA3B, CLCA1, ADAMTS20, BPIFA1, CTRB1, CTRB2, IL24, PDE4C, IL20, PPBP, CD40LG, SCGB1D2, IL36B, IL36G, SERPINA11, RBP3, IL17C, ALB, PIP, TFF3, SFTPC, TFF1, EGF, CTRL, PLAT, KRT31, SERPINI2, CEL, LGALS7B, CXCL13, IGFL1, IL5RA, MUC5AC, CPB1, FGF8, INSL4, SLURP1, SPINK2, SPINK1, HP, SCGB1A1, SERPINA9, CE…	611	1347	18224	2.52429	6.55402e-18	6.55402e-18	2.96978e-17
GOTERM_CC_DIRECT	GO:0005576~extracellular region	126	0.172202	9.48208e-20	LYPD2, FDCSP, FGF19, CGA, S100A7, EFNA2, EFNA3, IL13, NOTUM, MMP3, OGN, GP2, CPA2, PLA2G1B, HHIPL2, BPIFA2, BPIFA1, CTRB1, CTRB2, IL24, IL20, CLEC4M, WFDC12, CLPS, CBLN1, PPBP, IGSF1, IL36B, PAEP, WFDC5, IL36G, BPIFB4, RBP3, LCN8, UMOD, IL17C, CLPSL2, ALB, CTRC, CLPSL1, SFTA3, PIP, TFF3, SFTPC, EGF, PLAT, R3HDML, CEL, PENK, CXCL13, NPW, MUC5AC, NXPE1, APOL5, PNLIP, MTRNR2L8, FGF8, SLURP1, FAM3D, …	611	1610	18224	2.33425	2.78773e-17	1.39387e-17	1.26319e-16
GOTERM_CC_DIRECT	GO:0005887~integral component of plasma membrane	105	0.143501	1.22296e-14	CADM3, AQP8, SLC6A2, EFNA3, NPY4R, CD48, ADAM2, GALR3, MS4A1, CD3G, CLCA1, CD3E, TRPA1, TRAT1, CLEC4M, CD37, RHCG, HAS1, CD40LG, CCR4, FXYD4, CYSLTR1, FCER2, SLC22A31, CD69, UPK1A, CNR2, GRPR, HCN1, TLR10, KLB, GABRA3, GRIN1, TNFRSF13B, TIGIT, P2RX5, CEL, P2RX1, EPHA8, NTRK1, SLC13A1, CD79B, CD79A, SCARA5, SLC5A12, PCDHA7, TACR2, GLRA2, LGR6, LGR5, CXCR5, SLC1A6, CEACAM8, MAS1L, SLC43A1, SLC22A2,…	611	1415	18224	2.21327	3.59046e-12	1.19682e-12	1.62648e-11
GOTERM_BP_DIRECT	GO:0007586~digestion	19	0.0259669	1.13026e-12	CELA3A, CCKBR, CTRB1, CTRB2, PRSS1, NPY4R, CLPS, CLPSL2, PRSS2, CLPSL1, PRSS3, TFF3, MEP1B, TFF1, PGA5, AMY2B, AMY1B, AMY1A, CTRL	557	63	16792	9.09202	2.38022e-09	2.38022e-09	1.9549e-09
GOTERM_MF_DIRECT	GO:0008236~serine-type peptidase activity	15	0.0205002	1.05874e-08	HPN, RBP3, CTRB1, PRSS41, KLK5, CTRB2, PRSS1, TPSG1, GZMM, GZMK, PRSS2, PRSS3, KLK12, CMA1, KLK15	549	63	16881	7.3211	6.79708e-06	6.79708e-06	1.57815e-05
GOTERM_MF_DIRECT	GO:0004252~serine-type endopeptidase activity	29	0.0396337	1.84962e-08	PRSS41, PRSS1, HP, MMP3, TPSG1, AZU1, PRSS2, CTRC, PRSS3, KLK12, PRSS33, KLK15, CTRL, KLK13, PRSS55, PLAT, CELA3A, CELA3B, HPN, CTRB1, CTRB2, KLK5, KLK1, GZMM, GZMK, CMA1, CELA2B, CELA2A, CTSG	549	255	16881	3.4969	1.18745e-05	5.93726e-06	2.75704e-05
GOTERM_BP_DIRECT	GO:0006508~proteolysis	42	0.0574006	9.10338e-08	RBP3, PRSS41, PRSS1, MMP3, TPSG1, AZU1, PRSS2, CTRC, ADAM2, PRSS3, CPA2, PIP, KLK12, CPA1, PGA5, PRSS33, KLK15, DPEP1, CTRL, KLK13, PLAT, ADGB, PRSS55, CELA3A, HPN, CELA3B, CLCA1, ADAMTS20, CTRB1, PM20D1, KLK5, CTRB2, KLK1, CPS1, XPNPEP2, GZMM, GZMK, MEP1B, CELA2B, CELA2A, CPB1, CTSG	557	500	16792	2.53237	0.000191699	9.5854e-05	0.00015746
GOTERM_MF_DIRECT	GO:0005179~hormone activity	16	0.0218669	3.38038e-07	RETNLB, CGA, INSL4, CCK, IGF1, IGF2, INHA, OSTN, INSL6, ADIPOQ, LEP, CALCA, NPPC, NPPB, GPHA2, EPO	549	94	16881	5.23381	0.000216997	7.23374e-05	0.000503876
GOTERM_CC_DIRECT	GO:0031225~anchored component of membrane	17	0.0232336	1.11502e-06	LYPD2, ITLN1, EFNA2, IZUMO1R, EFNA3, PRND, LY6G6C, BCAN, UMOD, XPNPEP2, CD48, CD177, TDGF1, GP2, CEACAM8, CNTN2, DPEP1	611	113	18224	4.48717	0.000327762	8.19507e-05	0.0014854
GOTERM_BP_DIRECT	GO:0007218~neuropeptide signaling pathway	15	0.0205002	5.87047e-06	HCRT, RXFP4, CYSLTR1, NPY2R, NPBWR1, GLRA2, NPY4R, SORCS3, TAC3, CALCA, PNOC, PENK, GALR3, NPW, NPFFR2	557	101	16792	4.47731	0.0122871	0.0041126	0.0101536
GOTERM_BP_DIRECT	GO:0006955~immune response	33	0.0451005	1.17075e-05	VPREB3, IL13, CCL26, CCL24, CXCR5, CCL21, CNR2, CEACAM8, ZAP70, CD22, LTA, CD27, IL6, TLR10, CR2, CCL19, IL24, CCL15, TNFSF8, NCR3, IL20, BPI, CCR7, PPBP, CCR4, CXCL13, CD40LG, IL36B, CMA1, CD79B, ITGAD, MADCAM1, CTSG	557	421	16792	2.36308	0.0243546	0.00614506	0.0202483
GOTERM_BP_DIRECT	GO:1900004~negative regulation of serine-type endopeptidase activity	6	0.00820008	2.55209e-05	CR1, SPINK14, SPINK2, SPINK1, SPINK6, SPINK7	557	12	16792	15.0736	0.0523289	0.010692	0.0441341
GOTERM_BP_DIRECT	GO:0002250~adaptive immune response	17	0.0232336	3.24476e-05	ITK, BTNL8, SIT1, TNFRSF13B, TNFRSF13C, EOMES, FCAMR, FCRL4, TRAT1, PRKCB, CLEC4M, BTLA, SH2D1A, HMHB1, ZAP70, CD79B, CD79A	557	148	16792	3.46286	0.0660532	0.0113247	0.0561094
GOTERM_CC_DIRECT	GO:0009897~external side of plasma membrane	21	0.0287003	3.36438e-05	FGF8, IL6, TRPM8, SELL, CD3E, FCER2, TNFRSF13B, TNFRSF13C, IL13, CD48, CCR7, CD19, CXCR5, CCR4, CD40LG, CD69, MS4A1, CD79B, CD79A, CD27, CD28	611	213	18224	2.94064	0.0098427	0.00197634	0.0448105
GOTERM_BP_DIRECT	GO:0007267~cell-cell signaling	23	0.0314336	3.99919e-05	CGA, INSL4, IL36G, EFNA2, EFNA3, FCRL2, IL13, INHA, CCL15, CCL26, TNFSF8, CCL24, IL17C, CALCA, BARX1, SIRPG, SH2D1A, GHRH, CCL21, CXCL13, BHLHA15, GDF15, LTA	557	254	16792	2.72987	0.0807753	0.01196	0.069151
GOTERM_MF_DIRECT	GO:0004867~serine-type endopeptidase inhibitor activity	13	0.0177668	7.02383e-05	SERPINA11, SPINK14, SPINK2, SPINK1, SPINK4, SPINK6, SERPINI2, SPINK7, WFDC12, SERPINA9, ITIH4, SERPINB13, WFDC5	549	97	16881	4.12095	0.0440929	0.0112103	0.104646
GOTERM_MF_DIRECT	GO:0030246~carbohydrate binding	19	0.0259669	7.31296e-05	SELL, ITLN1, FCER2, LGALS9C, LGALS9B, LGALS12, BCAN, SFTPA1, CLEC4M, ZG16B, LGALS7B, REG1A, CD69, ZG16, CNTN2, CD22, NCAN, GALNT8, GALNT9	549	196	16881	2.98073	0.0458658	0.00934623	0.108951
GOTERM_BP_DIRECT	GO:0007166~cell surface receptor signaling pathway	23	0.0314336	0.000123015	CD3G, CD3D, CYSLTR1, CCKBR, CD3E, TACR2, ERBB2, NPY2R, TRPA1, TNFRSF13B, NPY4R, INHA, OSTN, TSPAN19, IL17C, CD37, CD19, CXCL13, UPK1A, NPPB, GP1BA, CD27, CD28	557	274	16792	2.53061	0.228242	0.0318668	0.212564
GOTERM_MF_DIRECT	GO:0005102~receptor binding	26	0.0355337	0.000231435	INSL4, CADM3, BLK, HSPA1A, HSPA1B, TESPA1, TAC3, CALCA, TDGF1, ZAP70, PLA2G1B, LBP, LTA, PLAT, ITK, GRIN1, ICAM3, INHA, ADIPOQ, CCL15, TNFSF8, NCR3, TIGIT, NPPC, NPPB, SRMS	549	353	16881	2.26477	0.138085	0.0244622	0.344421
GOTERM_MF_DIRECT	GO:0004556~alpha-amylase activity	4	0.00546672	0.000324016	AMY2B, AMY1B, AMY2A, AMY1A	549	5	16881	24.5989	0.187835	0.0292843	0.48189
GOTERM_BP_DIRECT	GO:0006954~inflammatory response	27	0.0369004	0.000391691	IL36G, IL13, FPR2, CCL26, AZU1, IL17C, CCL24, CALCA, CCL21, CNR2, ZAP70, PTX3, CD27, IL6, TLR10, NLRP4, CCL19, IL24, CCL15, NCR3, CCR7, PPBP, CCR4, CXCL13, CD40LG, IL36B, MEP1B	557	379	16792	2.14769	0.561793	0.0875972	0.675346
GOTERM_MF_DIRECT	GO:0005125~cytokine activity	16	0.0218669	0.000633422	IL36G, IL6, SLURP1, FAM3D, IL13, INHA, IL24, ADIPOQ, TNFSF8, IL20, IL17C, CD40LG, IL36B, SCGB3A1, GDF15, LTA	549	176	16881	2.79533	0.334213	0.0495771	0.940029
GOTERM_CC_DIRECT	GO:0030141~secretory granule	10	0.0136668	0.000790446	PLAT, HCRT, SPACA3, ZP2, NPPC, PLA2G1B, TFF3, SCGB1A1, CTSG, KLK13	611	74	18224	4.03061	0.207437	0.0380061	1.04791
GOTERM_MF_DIRECT	GO:0008083~growth factor activity	15	0.0205002	0.00082889	FGF19, FGF8, IL6, IGF1, IGF2, INHA, LEP, OGN, REG1A, PPBP, PROK1, TDGF1, TFF1, EGF, GDF15	549	162	16881	2.8471	0.412787	0.0574365	1.22845
GOTERM_CC_DIRECT	GO:0005886~plasma membrane	169	0.230969	0.00217858	LYPD2, CADM3, AQP8, SLC6A2, EFNA2, SLC9A3, ZAN, EFNA3, NPY4R, GGT2, RPE65, CYP2W1, CD48, AQP12A, AQP12B, ADAM2, CLEC4G, GALR3, TDGF1, GP2, C14ORF180, MBD3L1, CLCA1, CD3G, CD3D, CD3E, TRPA1, CDHR4, TRAT1, SIRPG, CCR7, VSIG1, RHCG, HAS1, CD40LG, CCR4, CD300LG, MADCAM1, ABCA8, FXYD4, CYSLTR1, MRAP, FCER2, ERBB2, LY6G6C, ATP12A, RIMS1, SORCS3, UPK1A, CNR2, ENTPD8, GRPR, ZAP70, EGF, HCN1, TMEM97, IKZF…	611	4121	18224	1.22317	0.473341	0.0875303	2.86364
GOTERM_BP_DIRECT	GO:0070098~chemokine-mediated signaling pathway	9	0.0123001	0.00233769	CCL24, CXCR5, PPBP, CXCL13, CCR4, CCL21, CCL19, CCL15, CCL26	557	71	16792	3.82148	0.992766	0.389143	3.96736
GOTERM_BP_DIRECT	GO:0042113~B cell activation	6	0.00820008	0.00240175	IKZF3, CXCR5, ZAP70, BANK1, CD79A, PRKCB	557	29	16792	6.23736	0.993681	0.368955	4.07396
GOTERM_BP_DIRECT	GO:0002548~monocyte chemotaxis	7	0.00956676	0.00244098	CCL24, CALCA, IL6, CCL21, CCL19, CCL15, CCL26	557	42	16792	5.02454	0.994183	0.348786	4.1392
GOTERM_CC_DIRECT	GO:0042101~T cell receptor complex	5	0.0068334	0.00261558	CD3G, CD3D, CD3E, ZAP70, TRAT1	611	18	18224	8.28514	0.536982	0.0917617	3.42884
GOTERM_BP_DIRECT	GO:0048015~phosphatidylinositol-mediated signaling	11	0.0150335	0.00270045	FGF19, FGF8, CD19, KLB, NTRK1, ERBB2, IGF1, MUC5AC, EGF, TRAT1, CD28	557	106	16792	3.12848	0.996637	0.354716	4.56956
GOTERM_BP_DIRECT	GO:0015701~bicarbonate transport	7	0.00956676	0.00310685	SLC26A3, CA14, CA7, CA6, SLC26A9, CA1, RHAG	557	44	16792	4.79615	0.998574	0.3738	5.23996
GOTERM_BP_DIRECT	GO:0010560~positive regulation of glycoprotein biosynthetic process	3	0.00410004	0.00321107	CCL21, CCL19, IGF1	557	3	16792	30.1472	0.998856	0.363366	5.41118
GOTERM_BP_DIRECT	GO:0032496~response to lipopolysaccharide	14	0.0191335	0.00321665	S100A7, IL13, CPS1, SCGB1A1, CCR7, PENK, PPBP, CXCL13, CNR2, LBP, CTSG, LTA, CD27, EPO	557	164	16792	2.57354	0.99887	0.345624	5.42033
GOTERM_BP_DIRECT	GO:0042102~positive regulation of T cell proliferation	8	0.0109334	0.00355185	LEP, IL6, CD3E, CARMIL2, CD40LG, TNFRSF13C, CCL19, CD28	557	60	16792	4.01963	0.999443	0.356475	5.96896
GOTERM_BP_DIRECT	GO:0050850~positive regulation of calcium-mediated signaling	5	0.0068334	0.00377548	P2RX5, CD3E, NEUROD2, ZAP70, TRAT1	557	20	16792	7.5368	0.999653	0.357615	6.33332
GOTERM_MF_DIRECT	GO:0046934~phosphatidylinositol-4,5-bisphosphate 3-kinase activity	8	0.0109334	0.00383718	FGF19, FGF8, CD19, KLB, ERBB2, EGF, TRAT1, CD28	549	62	16881	3.96757	0.915264	0.218719	5.56958
GOTERM_MF_DIRECT	GO:0019825~oxygen binding	7	0.00956676	0.00394866	ADGB, CYP4F8, CYP2F1, ALB, HBE1, HBD, CBS	549	47	16881	4.57958	0.921138	0.206193	5.72698
GOTERM_BP_DIRECT	GO:0031295~T cell costimulation	9	0.0123001	0.00421464	BTLA, CD3G, CD3D, CD3E, CD40LG, CCL21, TNFRSF13C, CCL19, CD28	557	78	16792	3.47853	0.999863	0.373839	7.04496
GOTERM_BP_DIRECT	GO:0014066~regulation of phosphatidylinositol 3-kinase signaling	9	0.0123001	0.00421464	FGF19, FGF8, CD19, KLB, ERBB2, PIP5K1B, EGF, TRAT1, CD28	557	78	16792	3.47853	0.999863	0.373839	7.04496
GOTERM_MF_DIRECT	GO:0004888~transmembrane signaling receptor activity	16	0.0218669	0.00433553	FZD9, TLR10, CR2, CD3G, CD3D, CD3E, ERBB2, OR1N2, LGR6, LGR5, FCAMR, P2RX5, CD69, CD79B, CD79A, CD27	549	214	16881	2.29896	0.938546	0.207415	6.2713
GOTERM_BP_DIRECT	GO:0009235~cobalamin metabolic process	5	0.0068334	0.00454336	CTRC, CTRB1, CTRB2, PRSS3, PRSS1	557	21	16792	7.17791	0.999932	0.380911	7.5743
GOTERM_CC_DIRECT	GO:0070062~extracellular exosome	119	0.162635	0.00462715	LYPD2, S100A7, SLC9A3, C6ORF58, GGT2, CD48, ACTG2, OGN, HIST1H2BM, SBSN, GP2, MS4A1, PI16, MUC13, BPIFA2, CLPS, CD37, RHCG, CD300LG, TPST2, FCER2, ITLN1, UMOD, PSMA8, REG1A, ALB, UPK1A, PIP, TFF3, FGL1, EGF, PLAT, KRT31, RNF103-CHMP3, SERPINI2, CEL, LGALS7B, DSG3, DSG1, MYH11, NXPE4, FABP4, CD79B, FCGBP, ZNF114, MUC5AC, PMP2, SLC5A12, SLURP1, SPINK1, HP, SCGB1A1, FCRL4, GPX2, DES, CEACAM8, ITIH4,…	611	2811	18224	1.26267	0.744246	0.140586	5.99152
GOTERM_MF_DIRECT	GO:0008009~chemokine activity	7	0.00956676	0.00487015	CCL24, PPBP, CXCL13, CCL21, CCL19, CCL15, CCL26	549	49	16881	4.39266	0.956469	0.214235	7.01868
GOTERM_BP_DIRECT	GO:0045060~negative thymic T cell selection	4	0.00546672	0.00488355	CCR7, CD3E, ZAP70, CD28	557	11	16792	10.9626	0.999967	0.387956	8.11912
GOTERM_CC_DIRECT	GO:0042589~zymogen granule membrane	4	0.00546672	0.00503606	CLCA1, ZG16, CUZD1, DMBT1	611	11	18224	10.846	0.773348	0.137943	6.50471
GOTERM_CC_DIRECT	GO:0001772~immunological synapse	6	0.00820008	0.00514764	CD37, CD3E, CARMIL2, ZAP70, RHOH, CD28	611	34	18224	5.2635	0.7807	0.128847	6.64429
GOTERM_MF_DIRECT	GO:0048020~CCR chemokine receptor binding	5	0.0068334	0.00595223	CCL24, CCL21, CCL19, CCL15, CCL26	549	23	16881	6.68449	0.97835	0.239491	8.51442
GOTERM_MF_DIRECT	GO:0015643~toxic substance binding	4	0.00546672	0.00601276	AZU1, ALB, DSG1, GUCY2C	549	12	16881	10.2495	0.97918	0.2275	8.59742
GOTERM_MF_DIRECT	GO:0031628~opioid receptor binding	3	0.00410004	0.0060428	PNOC, PENK, NPFFR2	549	4	16881	23.0615	0.97958	0.215888	8.63859
GOTERM_BP_DIRECT	GO:0003056~regulation of vascular smooth muscle contraction	3	0.00410004	0.00628127	CHRM3, P2RX1, CHRM1	557	4	16792	22.6104	0.999998	0.452934	10.326
GOTERM_BP_DIRECT	GO:0070370~cellular heat acclimation	3	0.00410004	0.00628127	HSPA6, HSPA1A, HSPA1B	557	4	16792	22.6104	0.999998	0.452934	10.326
GOTERM_BP_DIRECT	GO:0008406~gonad development	4	0.00546672	0.00635271	CGA, FGF8, OSR1, WT1	557	12	16792	10.0491	0.999999	0.442082	10.4374
GOTERM_BP_DIRECT	GO:0010628~positive regulation of gene expression	18	0.0246002	0.00656617	IL6, HPN, FGF8, STAP1, CD3E, ERBB2, CTCFL, HSPA1A, HSPA1B, RIMS1, AZU1, ACTG2, OSR1, SLC26A9, PIP, NKX2-1, SCX, CD28	557	262	16792	2.07118	0.999999	0.439026	10.7696
GOTERM_BP_DIRECT	GO:0071320~cellular response to cAMP	7	0.00956676	0.00717701	HCN1, SLC26A3, PENK, AQP8, CPS1, ADIPOQ, WT1	557	52	16792	4.05828	1	0.454892	11.7139
GOTERM_BP_DIRECT	GO:0007631~feeding behavior	6	0.00820008	0.00795516	CALCA, CCKBR, NPW, GALR3, NPY2R, NPY4R	557	38	16792	4.76009	1	0.476357	12.9032
GOTERM_CC_DIRECT	GO:0009986~cell surface	30	0.0410004	0.00915069	TF, RTP5, SLC6A2, SLC9A3, CYP2W1, LY9, CLEC17A, ADAM2, TDGF1, PLA2G1B, GP1BA, LBP, EPO, CD28, FZD9, PLAT, CR1, HPN, GRIN1, ADIPOQ, TIGIT, CEL, CCR7, CD40LG, NTRK1, SLC26A9, CNTN2, ITGAD, SCARA5, CTSG	611	542	18224	1.65091	0.932975	0.201663	11.5263
GOTERM_BP_DIRECT	GO:0050829~defense response to Gram-negative bacterium	7	0.00956676	0.00940691	CALCA, AZU1, SPACA3, IL6, BPI, S100A7, LBP	557	55	16792	3.83692	1	0.521554	15.0817
GOTERM_MF_DIRECT	GO:0004089~carbonate dehydratase activity	4	0.00546672	0.00947972	CA14, CA7, CA6, CA1	549	14	16881	8.78532	0.997791	0.302119	13.236
GOTERM_CC_DIRECT	GO:0016324~apical plasma membrane	19	0.0259669	0.00952233	TF, HPN, KNCN, SLC9A3, ERBB2, UMOD, SLC26A3, RHCG, UPK1A, DSG1, TDGF1, SLC26A9, PIP, SLC5A8, CD300LG, MUC13, DPEP1, LCT, SLC5A12	611	291	18224	1.94744	0.939974	0.194573	11.9674
GOTERM_BP_DIRECT	GO:0032757~positive regulation of interleukin-8 production	5	0.0068334	0.00996183	CALCA, HSPA1A, HSPA1B, LBP, ADIPOQ	557	26	16792	5.79754	1	0.529062	15.9007
GOTERM_BP_DIRECT	GO:0045840~positive regulation of mitotic nuclear division	5	0.0068334	0.00996183	FGF8, IGF1, IGF2, EGF, CD28	557	26	16792	5.79754	1	0.529062	15.9007
GOTERM_BP_DIRECT	GO:0015696~ammonium transport	3	0.00410004	0.0102398	RHCG, RHBG, RHAG	557	5	16792	18.0883	1	0.526429	16.3082
GOTERM_BP_DIRECT	GO:0043270~positive regulation of ion transport	3	0.00410004	0.0102398	LEP, P2RX1, CHRM1	557	5	16792	18.0883	1	0.526429	16.3082
GOTERM_BP_DIRECT	GO:0019740~nitrogen utilization	3	0.00410004	0.0102398	RHCG, RHBG, RHAG	557	5	16792	18.0883	1	0.526429	16.3082
GOTERM_CC_DIRECT	GO:0042105~alpha-beta T cell receptor complex	3	0.00410004	0.0104582	CD3G, CD3D, CD3E	611	5	18224	17.8959	0.954539	0.198106	13.0691
GOTERM_BP_DIRECT	GO:0015695~organic cation transport	4	0.00546672	0.0122043	RHCG, RHBG, RHAG, SLC22A2	557	15	16792	8.03926	1	0.577689	19.1355
GOTERM_BP_DIRECT	GO:0046854~phosphatidylinositol phosphorylation	9	0.0123001	0.0126783	FGF19, FGF8, CD19, KLB, ERBB2, PIP5K1B, EGF, TRAT1, CD28	557	94	16792	2.88644	1	0.57971	19.804
GOTERM_BP_DIRECT	GO:0022617~extracellular matrix disassembly	8	0.0109334	0.0128148	CTRB1, PRSS2, CTRB2, PRSS1, BCAN, CMA1, MMP3, CTSG	557	76	16792	3.17339	1	0.572084	19.9957
GOTERM_BP_DIRECT	GO:0048247~lymphocyte chemotaxis	5	0.0068334	0.0129531	CCL24, CCL21, CCL19, CCL15, CCL26	557	28	16792	5.38343	1	0.564842	20.1893
GOTERM_CC_DIRECT	GO:0072562~blood microparticle	12	0.0164002	0.0133762	ACTG2, TF, ALB, ITIH4, HSPA6, PRSS1, HP, HSPA1A, HSPA1B, HBE1, HBD, C8G	611	152	18224	2.35472	0.98092	0.231982	16.4227
GOTERM_BP_DIRECT	GO:0070374~positive regulation of ERK1 and ERK2 cascade	13	0.0177668	0.0137622	FGF19, FGF8, IL6, FFAR4, S100A7, CCL19, CCL15, CCL26, CCL24, CCR7, CCL21, NTRK1, EPO	557	175	16792	2.23951	1	0.576147	21.3134
GOTERM_BP_DIRECT	GO:0007169~transmembrane receptor protein tyrosine kinase signaling pathway	9	0.0123001	0.0142692	ITK, STAP1, CD3E, BLK, NTRK1, ERBB2, ZAP70, TRAT1, SRMS	557	96	16792	2.8263	1	0.578857	22.0101
GOTERM_BP_DIRECT	GO:0006805~xenobiotic metabolic process	8	0.0109334	0.014643	GLYAT, CYP2F1, UGT2B11, GGT2, CYP2W1, UGT2B28, DPEP1, ALDH3A1	557	78	16792	3.09202	1	0.578084	22.52
GOTERM_BP_DIRECT	GO:0001768~establishment of T cell polarity	3	0.00410004	0.0150246	CCR7, CCL21, CCL19	557	6	16792	15.0736	1	0.577546	23.0374
GOTERM_BP_DIRECT	GO:2000107~negative regulation of leukocyte apoptotic process	3	0.00410004	0.0150246	CCR7, CCL21, CCL19	557	6	16792	15.0736	1	0.577546	23.0374
GOTERM_MF_DIRECT	GO:0005184~neuropeptide hormone activity	5	0.0068334	0.0154131	HCRT, CCK, PNOC, NTS, PENK	549	30	16881	5.12477	0.999953	0.425361	20.6685
GOTERM_BP_DIRECT	GO:0006968~cellular defense response	7	0.00956676	0.0164527	ITK, SH2D1A, CD19, FCMR, UMOD, LBP, TRAT1	557	62	16792	3.40372	1	0.601246	24.9449
GOTERM_BP_DIRECT	GO:0006730~one-carbon metabolic process	5	0.0068334	0.0164624	MAT1A, CA7, CA6, GNMT, CA1	557	30	16792	5.02454	1	0.591951	24.9577
GOTERM_BP_DIRECT	GO:0030217~T cell differentiation	5	0.0068334	0.0164624	LEP, CD3D, GPR18, ZAP70, RHOH	557	30	16792	5.02454	1	0.591951	24.9577
GOTERM_BP_DIRECT	GO:0045765~regulation of angiogenesis	5	0.0068334	0.0184191	LEP, IL6, CXCL13, PROK1, ERBB2	557	31	16792	4.86245	1	0.624241	27.4985
GOTERM_MF_DIRECT	GO:0016907~G-protein coupled acetylcholine receptor activity	3	0.00410004	0.0198215	CHRM3, CHRM2, CHRM1	549	7	16881	13.178	0.999997	0.491599	25.8015
GOTERM_MF_DIRECT	GO:0008519~ammonium transmembrane transporter activity	3	0.00410004	0.0198215	RHCG, RHBG, RHAG	549	7	16881	13.178	0.999997	0.491599	25.8015
GOTERM_MF_DIRECT	GO:0072341~modified amino acid binding	3	0.00410004	0.0198215	CPS1, DPEP1, CBS	549	7	16881	13.178	0.999997	0.491599	25.8015
GOTERM_BP_DIRECT	GO:0042127~regulation of cell proliferation	13	0.0177668	0.0204328	ITK, APOBEC1, BLK, INHA, GUCY2C, LGR5, CDCA7, PPBP, CXCL13, GRPR, SCGB3A1, SRMS, CD27	557	185	16792	2.11845	1	0.653689	30.0286
GOTERM_BP_DIRECT	GO:0050667~homocysteine metabolic process	3	0.00410004	0.0205769	CPS1, DPEP1, CBS	557	7	16792	12.9202	1	0.647445	30.2065
GOTERM_BP_DIRECT	GO:1901029~negative regulation of mitochondrial outer membrane permeabilization involved in apoptotic signaling pathway	3	0.00410004	0.0205769	FZD9, HSPA1A, HSPA1B	557	7	16792	12.9202	1	0.647445	30.2065
GOTERM_BP_DIRECT	GO:0007197~adenylate cyclase-inhibiting G-protein coupled acetylcholine receptor signaling pathway	3	0.00410004	0.0205769	CHRM3, CHRM2, CHRM1	557	7	16792	12.9202	1	0.647445	30.2065
GOTERM_BP_DIRECT	GO:0021798~forebrain dorsal/ventral pattern formation	3	0.00410004	0.0205769	FGF8, GSX2, NKX2-1	557	7	16792	12.9202	1	0.647445	30.2065
GOTERM_BP_DIRECT	GO:0002606~positive regulation of dendritic cell antigen processing and presentation	3	0.00410004	0.0205769	CCR7, CCL21, CCL19	557	7	16792	12.9202	1	0.647445	30.2065
GOTERM_CC_DIRECT	GO:0043679~axon terminus	6	0.00820008	0.0216455	PNOC, NTS, CHRM3, PENK, CHRM2, CHRM1	611	48	18224	3.72831	0.998393	0.331089	25.2876
GOTERM_BP_DIRECT	GO:0030183~B cell differentiation	7	0.00956676	0.0217928	FZD9, CR2, CD40LG, NTRK1, AICDA, CD79B, CD79A	557	66	16792	3.19743	1	0.660112	31.69
GOTERM_MF_DIRECT	GO:0005504~fatty acid binding	4	0.00546672	0.0223845	FFAR4, ALB, FABP4, PMP2	549	19	16881	6.4734	1	0.516502	28.6415
GOTERM_BP_DIRECT	GO:0008544~epidermis development	8	0.0109334	0.0225026	S100A7, SPRR2D, SPRR2A, KLK5, HOXB13, KRT31, SPRR2E, CALML5	557	85	16792	2.83739	1	0.663568	32.5424
GOTERM_BP_DIRECT	GO:0006810~transport	20	0.0273336	0.0232445	ABCA8, LCN15, CLCA1, ATP4A, AQP8, SLC6A2, GABRA3, RBP3, LCN8, P2RX5, TMED6, SYNPR, P2RX1, SLC6A7, ALB, SLC6A8, FABP4, PAEP, PMP2, RLBP1	557	348	16792	1.7326	1	0.667357	33.4226
GOTERM_BP_DIRECT	GO:0045471~response to ethanol	9	0.0123001	0.0232584	LEP, APOBEC1, PENK, NTRK1, GRIN1, NPPC, IL13, ADIPOQ, CD27	557	105	16792	2.58405	1	0.659523	33.4389
GOTERM_BP_DIRECT	GO:0018149~peptide cross-linking	6	0.00820008	0.0243399	CRCT1, SPRR2D, SPRR2A, TGM4, SPRR2E, PRR9	557	50	16792	3.61767	1	0.668499	34.7022
GOTERM_BP_DIRECT	GO:0007157~heterophilic cell-cell adhesion via plasma membrane cell adhesion molecules	6	0.00820008	0.0243399	TIGIT, CADM3, LGALS7B, CBLN1, UMOD, NCR3	557	50	16792	3.61767	1	0.668499	34.7022
GOTERM_CC_DIRECT	GO:0031090~organelle membrane	8	0.0109334	0.0265575	CYP4F8, MAP1LC3C, CYP2F1, CYP4Z1, UGT2B11, CYP4F22, RPE65, UGT2B28	611	87	18224	2.74267	0.999634	0.372178	30.1331
GOTERM_BP_DIRECT	GO:0060046~regulation of acrosome reaction	3	0.00410004	0.0268408	ZP2, SPINK2, SPINK1	557	8	16792	11.3052	1	0.696912	37.5377
GOTERM_BP_DIRECT	GO:0007207~phospholipase C-activating G-protein coupled acetylcholine receptor signaling pathway	3	0.00410004	0.0268408	CHRM3, CHRM2, CHRM1	557	8	16792	11.3052	1	0.696912	37.5377
GOTERM_BP_DIRECT	GO:0034695~response to prostaglandin E	3	0.00410004	0.0268408	CCR7, CCL21, CCL19	557	8	16792	11.3052	1	0.696912	37.5377
GOTERM_BP_DIRECT	GO:0042117~monocyte activation	3	0.00410004	0.0268408	AZU1, SPACA3, MT1G	557	8	16792	11.3052	1	0.696912	37.5377
GOTERM_BP_DIRECT	GO:0050862~positive regulation of T cell receptor signaling pathway	3	0.00410004	0.0268408	CCR7, TRAT1, TESPA1	557	8	16792	11.3052	1	0.696912	37.5377
GOTERM_MF_DIRECT	GO:0008233~peptidase activity	8	0.0109334	0.0270131	AZU1, CELA3B, HPN, CTRC, KLK5, KLK12, PGA5, CTSG	549	90	16881	2.73321	1	0.567074	33.5151
GOTERM_CC_DIRECT	GO:0042599~lamellar body	3	0.00410004	0.0273932	SFTA3, SFTPC, SFTPA1	611	8	18224	11.1849	0.999716	0.364704	30.9279
GOTERM_CC_DIRECT	GO:0032279~asymmetric synapse	3	0.00410004	0.0273932	CHRM3, CHRM2, CHRM1	611	8	18224	11.1849	0.999716	0.364704	30.9279
GOTERM_BP_DIRECT	GO:0071356~cellular response to tumor necrosis factor	9	0.0123001	0.0296849	CCL24, CALCA, IL6, CCL21, TDGF1, CCL19, FABP4, CCL15, CCL26	557	110	16792	2.46659	1	0.726148	40.6212
GOTERM_BP_DIRECT	GO:0048469~cell maturation	5	0.0068334	0.0303183	HES5, BHLHA15, CCL21, BFSP2, CCL19	557	36	16792	4.18711	1	0.726585	41.288
GOTERM_BP_DIRECT	GO:0032094~response to food	4	0.00546672	0.0308182	CLPS, GHRH, CLPSL1, CPS1	557	21	16792	5.74233	1	0.725453	41.8094
GOTERM_MF_DIRECT	GO:0005215~transporter activity	13	0.0177668	0.0324525	ABCA8, LCN15, SLC26A3, AQP12A, SYNPR, AQP12B, AQP8, SLC13A1, FABP4, PMP2, RLBP1, CSN1S1, SLC5A12	549	202	16881	1.97887	1	0.618151	38.845
GOTERM_BP_DIRECT	GO:0050853~B cell receptor signaling pathway	6	0.00820008	0.0326632	CD19, BLK, ZAP70, CD79B, CD79A, PRKCB	557	54	16792	3.34969	1	0.739446	43.696
GOTERM_BP_DIRECT	GO:0046641~positive regulation of alpha-beta T cell proliferation	3	0.00410004	0.0337632	CD3E, ZAP70, CD28	557	9	16792	10.0491	1	0.744564	44.7932
GOTERM_BP_DIRECT	GO:0072488~ammonium transmembrane transport	3	0.00410004	0.0337632	RHCG, RHBG, RHAG	557	9	16792	10.0491	1	0.744564	44.7932
GOTERM_BP_DIRECT	GO:0030154~cell differentiation	24	0.0328003	0.0347125	CDX1, BLK, HES6, INHA, DLK1, TDRD12, OSTN, THEG, HEMGN, FOXN4, CEL, CHRDL1, COL19A1, OSR1, SRRM4, TDGF1, FCRLA, PIWIL3, SPIC, TFF1, SCX, SRMS, C9ORF24, TCF23	557	462	16792	1.56609	1	0.747878	45.7239
GOTERM_BP_DIRECT	GO:0090023~positive regulation of neutrophil chemotaxis	4	0.00546672	0.0348301	CCR7, CCL21, CCL19, LBP	557	22	16792	5.48131	1	0.742685	45.8382
GOTERM_BP_DIRECT	GO:0046427~positive regulation of JAK-STAT cascade	4	0.00546672	0.0348301	LEP, IL6, HES5, IL24	557	22	16792	5.48131	1	0.742685	45.8382
GOTERM_BP_DIRECT	GO:0042517~positive regulation of tyrosine phosphorylation of Stat3 protein	5	0.0068334	0.036095	LEP, IL6, HES5, IL24, IL20	557	38	16792	3.96674	1	0.749058	47.0529
GOTERM_BP_DIRECT	GO:0032720~negative regulation of tumor necrosis factor production	5	0.0068334	0.036095	BPI, GPR18, CIDEA, LBP, ADIPOQ	557	38	16792	3.96674	1	0.749058	47.0529
GOTERM_BP_DIRECT	GO:0006629~lipid metabolic process	11	0.0150335	0.03621	LEP, LCN15, CEL, CLPS, PNLIPRP1, APOBEC1, PLIN1, RBP3, CIDEA, THRSP, APOL5	557	157	16792	2.11223	1	0.744028	47.1621
GOTERM_MF_DIRECT	GO:0030170~pyridoxal phosphate binding	6	0.00820008	0.0371777	ETNPPL, ALB, GCAT, GPT, GPT2, CBS	549	57	16881	3.2367	1	0.652686	43.1489
GOTERM_BP_DIRECT	GO:0008284~positive regulation of cell proliferation	24	0.0328003	0.0376035	FGF19, CGA, IL6, FGF8, CCK, KLB, CCKBR, IGF1, IGF2, IL24, ALDH3A1, LEP, HOXC10, SIRPG, REG1A, HES5, GHRH, CHRM1, PROK1, TDGF1, EGF, MAB21L2, SCX, EPO	557	466	16792	1.55265	1	0.751355	48.468
GOTERM_BP_DIRECT	GO:0006953~acute-phase response	5	0.0068334	0.039205	IL6, ITIH4, HP, LBP, EPO	557	39	16792	3.86503	1	0.760114	49.9314
GOTERM_BP_DIRECT	GO:0006959~humoral immune response	6	0.00820008	0.0399403	IL6, SH2D1A, MS4A1, PAX5, LTA, CD28	557	57	16792	3.17339	1	0.760851	50.59
GOTERM_BP_DIRECT	GO:0071346~cellular response to interferon-gamma	6	0.00820008	0.0399403	CCL24, CCL21, TDGF1, CCL19, CCL15, CCL26	557	57	16792	3.17339	1	0.760851	50.59
GOTERM_BP_DIRECT	GO:0008228~opsonization	3	0.00410004	0.0412939	SFTPA1, LBP, PTX3	557	10	16792	9.04417	1	0.766816	51.7812
GOTERM_BP_DIRECT	GO:0002430~complement receptor mediated signaling pathway	3	0.00410004	0.0412939	CR1, CR2, FPR2	557	10	16792	9.04417	1	0.766816	51.7812
GOTERM_BP_DIRECT	GO:0007168~receptor guanylyl cyclase signaling pathway	3	0.00410004	0.0412939	NPPC, NPPB, GUCY2C	557	10	16792	9.04417	1	0.766816	51.7812
GOTERM_BP_DIRECT	GO:0007507~heart development	12	0.0164002	0.0413999	FGF19, IRX4, MYL2, GATA5, HAND1, DAW1, OSR1, ERBB2, DRC1, TDGF1, SMYD1, WT1	557	183	16792	1.97687	1	0.76217	51.8734
GOTERM_BP_DIRECT	GO:0044267~cellular protein metabolic process	9	0.0123001	0.0423416	CALCA, SFTA3, SFTPC, IGF1, IGF2, SFTPA1, PGA5, CTSG, DMBT1	557	118	16792	2.29936	1	0.764551	52.6846
GOTERM_BP_DIRECT	GO:0001895~retina homeostasis	5	0.0068334	0.0424632	ZG16B, TF, ALB, PIP, RPE65	557	40	16792	3.7684	1	0.760173	52.7884
GOTERM_BP_DIRECT	GO:0009566~fertilization	5	0.0068334	0.0424632	SPACA3, SPINK2, TDRD12, INSL6, TEX11	557	40	16792	3.7684	1	0.760173	52.7884
GOTERM_MF_DIRECT	GO:0005509~calcium ion binding	33	0.0451005	0.0431007	PCDHA7, MYL2, S100A7, REG4, C2CD4D, UMOD, DLK1, MMP3, CIB4, CD69, CALML3, PRSS2, RASGRP2, PRSS3, EFCAB1, PLA2G1B, CALML5, EGF, AMY2A, PNLIPRP1, GUCA1C, PCDH11X, CAPSL, GRIN1, CDHR4, CPS1, CDH12, WDR49, ANXA10, DSG3, DSG1, S100A7A, NCAN	549	717	16881	1.41521	1	0.692268	48.1447
GOTERM_BP_DIRECT	GO:0051602~response to electrical stimulus	4	0.00546672	0.0436174	IL6, TACR2, NTRK1, EPO	557	24	16792	5.02454	1	0.764243	53.7632
GOTERM_MF_DIRECT	GO:0016814~hydrolase activity, acting on carbon-nitrogen (but not peptide) bonds, in cyclic amidines	3	0.00410004	0.047653	APOBEC1, APOBEC4, AICDA	549	11	16881	8.38599	1	0.714596	51.7028
GOTERM_BP_DIRECT	GO:0007159~leukocyte cell-cell adhesion	4	0.00546672	0.0483856	CALCA, CD40LG, UMOD, CLEC4M	557	25	16792	4.82355	1	0.794548	57.5925
GOTERM_BP_DIRECT	GO:0046849~bone remodeling	3	0.00410004	0.0493851	IL6, EFNA2, TPH1	557	11	16792	8.22197	1	0.796472	58.3564
GOTERM_BP_DIRECT	GO:0001775~cell activation	3	0.00410004	0.0493851	LYPD2, SLURP1, IGF1	557	11	16792	8.22197	1	0.796472	58.3564

## Sheet: Table S7
Table S7. KEGG results of DEGs.
Category	Term	Count	%	PValue	Genes	List Total	Pop Hits	Pop Total	Fold Enrichment	Bonferroni	Benjamini	FDR
KEGG_PATHWAY	hsa04972:Pancreatic secretion	19	0.0259669	1.35828e-09	PNLIP, CELA3A, PNLIPRP1, CELA3B, CLCA1, PRSS1, PRKCB, CEL, SLC26A3, CHRM3, PRSS2, PRSS3, CPA2, PLA2G1B, CELA2B, CELA2A, CPA1, CPB1, CTRL	234	93	6879	6.00593	3.01537e-07	3.01537e-07	1.73152e-06
KEGG_PATHWAY	hsa04974:Protein digestion and absorption	17	0.0232336	2.96048e-08	CELA3A, CELA3B, SLC9A3, PRSS1, XPNPEP2, COL9A3, PRSS2, PRSS3, CPA2, MEP1B, CELA2B, CELA2A, CPA1, PGA5, COL11A2, CPB1, CTRL	234	88	6879	5.67905	6.57224e-06	3.28612e-06	3.774e-05
KEGG_PATHWAY	hsa04080:Neuroactive ligand-receptor interaction	28	0.038267	5.67224e-07	CGA, CYSLTR1, TACR2, NPY2R, GLRA2, PRSS1, NPY4R, FPR2, PRSS2, GALR3, PRSS3, CNR2, NPFFR2, GRPR, TAAR1, RXFP4, CCKBR, GABRA3, NPBWR1, GRIN1, P2RX5, LEP, P2RY10, P2RX1, CHRM3, CHRM2, CHRM1, CTSG	234	277	6879	2.97158	0.000125916	4.19737e-05	0.000723091
KEGG_PATHWAY	hsa04640:Hematopoietic cell lineage	14	0.0191335	6.09996e-06	IL6, CR1, CR2, CD3G, CD3D, CD3E, FCER2, CD37, CD19, MS4A1, CD22, GP1BA, IL5RA, EPO	234	87	6879	4.73062	0.00135328	0.000338492	0.00777591
KEGG_PATHWAY	hsa04060:Cytokine-cytokine receptor interaction	24	0.0328003	6.7935e-06	AMHR2, IL6, TNFRSF13B, TNFRSF13C, CCL19, IL13, IL24, CCL15, CCL26, IL20, TNFSF8, CCL24, LEP, CCR7, PPBP, CXCR5, CCR4, CCL21, CD40LG, CXCL13, IL5RA, CD27, LTA, EPO	234	243	6879	2.90345	0.00150703	0.000301587	0.00865996
KEGG_PATHWAY	hsa05340:Primary immunodeficiency	9	0.0123001	1.30086e-05	CD19, CD3D, CD3E, CD40LG, TNFRSF13B, TNFRSF13C, ZAP70, AICDA, CD79A	234	34	6879	7.78167	0.00288375	0.000481204	0.016582
KEGG_PATHWAY	hsa00910:Nitrogen metabolism	5	0.0068334	0.00215537	CA14, CA7, CA6, CA1, CPS1	234	17	6879	8.6463	0.380603	0.0661411	2.71314
KEGG_PATHWAY	hsa04672:Intestinal immune network for IgA production	7	0.00956676	0.00475118	IL6, CD40LG, TNFRSF13B, TNFRSF13C, AICDA, MADCAM1, CD28	234	47	6879	4.37834	0.652599	0.123799	5.89058
KEGG_PATHWAY	hsa04020:Calcium signaling pathway	14	0.0191335	0.00755251	CYSLTR1, CCKBR, TACR2, ERBB2, GRIN1, PRKCB, P2RX5, P2RX1, CHRM3, CALML3, CHRM2, CHRM1, GRPR, CALML5	234	179	6879	2.29924	0.814188	0.170558	9.21212
KEGG_PATHWAY	hsa04975:Fat digestion and absorption	6	0.00820008	0.00960582	PNLIP, MOGAT3, CEL, CLPS, PNLIPRP1, PLA2G1B	234	39	6879	4.52268	0.882674	0.192878	11.5777
KEGG_PATHWAY	hsa00980:Metabolism of xenobiotics by cytochrome P450	8	0.0109334	0.0122383	GSTA2, GSTA3, CYP2F1, UGT2B11, ADH1B, ADH1A, UGT2B28, ALDH3A1	234	74	6879	3.1781	0.935019	0.220041	14.5275
KEGG_PATHWAY	hsa05162:Measles	11	0.0150335	0.0145127	IL6, SH2D1A, CD3G, CD3D, CD3E, HSPA6, IL13, HSPA1A, HSPA1B, CLEC4M, CD28	234	133	6879	2.43137	0.961048	0.236965	17.0027
KEGG_PATHWAY	hsa04978:Mineral absorption	6	0.00820008	0.0158125	SLC26A3, TF, SLC9A3, SLC26A9, MT1H, MT1G	234	44	6879	4.00874	0.970941	0.238288	18.3875
KEGG_PATHWAY	hsa04514:Cell adhesion molecules (CAMs)	11	0.0150335	0.021983	TIGIT, CADM3, CLDN18, CD40LG, SELL, CLDN6, ICAM3, CNTN2, CD22, MADCAM1, CD28	234	142	6879	2.27727	0.992807	0.297054	24.6754
KEGG_PATHWAY	hsa00982:Drug metabolism - cytochrome P450	7	0.00956676	0.026983	GSTA2, GSTA3, UGT2B11, ADH1B, ADH1A, UGT2B28, ALDH3A1	234	68	6879	3.02621	0.997695	0.332913	29.4398

## Sheet: Table S8
Table S8. GSEA results enriched in phenotype of high FOXP4-AS1 expression group using the c5 reference gene set.
NAME	SIZE	ES	NES	NOM p-val	FDR q-val	FWER p-val	RANK AT MAX	LEADING EDGE
GO_ENERGY_DERIVATION_BY_OXIDATION_OF_ORGANIC_COMPOUNDS	206	0.577594	2.01277	<0.0001	0.0658765	0.343	3655	tags=55%, list=20%, signal=68%
GO_CARBOXY_LYASE_ACTIVITY	32	0.606976	2.01627	<0.0001	0.0680284	0.325	2099	tags=44%, list=12%, signal=49%
GO_GLYCOSYL_COMPOUND_METABOLIC_PROCESS	346	0.521117	2.02153	<0.0001	0.0707563	0.311	4443	tags=51%, list=25%, signal=67%
GO_AMIDE_BIOSYNTHETIC_PROCESS	481	0.583389	1.9286	<0.0001	0.0780418	0.632	4323	tags=61%, list=24%, signal=79%
GO_OXIDOREDUCTASE_COMPLEX	89	0.665759	1.93104	0.00607287	0.0784023	0.618	3932	tags=75%, list=22%, signal=96%
GO_HYDROGEN_ION_TRANSMEMBRANE_TRANSPORT	97	0.587067	1.93402	<0.0001	0.0788909	0.612	2802	tags=46%, list=16%, signal=55%
GO_MACROMOLECULAR_COMPLEX_DISASSEMBLY	174	0.590346	1.98073	<0.0001	0.0790233	0.446	4323	tags=60%, list=24%, signal=78%
GO_AEROBIC_RESPIRATION	49	0.701618	1.98705	<0.0001	0.0795331	0.425	2624	tags=61%, list=15%, signal=72%
GO_INTRINSIC_COMPONENT_OF_MITOCHONDRIAL_MEMBRANE	43	0.634956	1.94325	0.00196078	0.0798029	0.585	4795	tags=72%, list=27%, signal=98%
GO_ORGANELLE_INNER_MEMBRANE	481	0.609145	2.02239	<0.0001	0.0799409	0.31	3246	tags=57%, list=18%, signal=68%
GO_INTRAMOLECULAR_TRANSFERASE_ACTIVITY	26	0.630893	1.93962	0.00407332	0.0799815	0.593	3758	tags=62%, list=21%, signal=78%
GO_NUCLEOBASE_CONTAINING_SMALL_MOLECULE_METABOLIC_PROCESS	497	0.463751	1.97379	<0.0001	0.0814452	0.472	4496	tags=48%, list=25%, signal=62%
GO_COENZYME_METABOLIC_PROCESS	245	0.485442	1.93467	<0.0001	0.0815352	0.612	4374	tags=48%, list=24%, signal=63%
GO_COENZYME_BIOSYNTHETIC_PROCESS	113	0.52359	1.94436	<0.0001	0.08225	0.583	5724	tags=66%, list=32%, signal=97%
GO_MITOCHONDRIAL_PROTEIN_COMPLEX	127	0.73632	1.92133	<0.0001	0.0823119	0.655	3554	tags=80%, list=20%, signal=99%
GO_CELLULAR_RESPIRATION	136	0.686613	1.96315	<0.0001	0.0823833	0.512	3214	tags=68%, list=18%, signal=82%
GO_CELLULAR_PROTEIN_COMPLEX_DISASSEMBLY	119	0.666902	1.94573	<0.0001	0.084961	0.582	4323	tags=74%, list=24%, signal=97%
GO_COFACTOR_METABOLIC_PROCESS	314	0.493986	1.98877	<0.0001	0.0850905	0.422	4432	tags=49%, list=25%, signal=64%
GO_PURINE_CONTAINING_COMPOUND_METABOLIC_PROCESS	372	0.466031	1.94756	<0.0001	0.0872908	0.574	3567	tags=42%, list=20%, signal=51%
GO_MITOCHONDRIAL_MEMBRANE_PART	155	0.696551	1.96371	<0.0001	0.0872968	0.509	3554	tags=74%, list=20%, signal=91%
GO_ELECTRON_CARRIER_ACTIVITY	107	0.577078	1.95071	<0.0001	0.0880339	0.56	3563	tags=55%, list=20%, signal=68%
GO_MITOCHONDRIAL_TRANSMEMBRANE_TRANSPORT	52	0.686885	1.9116	<0.0001	0.0897899	0.685	3765	tags=73%, list=21%, signal=92%
GO_NUCLEOSIDE_MONOPHOSPHATE_METABOLIC_PROCESS	226	0.601391	2.02397	<0.0001	0.0908721	0.305	3567	tags=55%, list=20%, signal=68%
GO_COFACTOR_BIOSYNTHETIC_PROCESS	152	0.525824	1.95239	<0.0001	0.0911459	0.552	3285	tags=47%, list=18%, signal=57%
GO_PURINE_NUCLEOSIDE_BIOSYNTHETIC_PROCESS	81	0.557955	1.90584	<0.0001	0.0936577	0.7	4496	tags=54%, list=25%, signal=72%
GO_PROTON_TRANSPORTING_TWO_SECTOR_ATPASE_COMPLEX_PROTON_TRANSPORTING_DOMAIN	21	0.734724	1.89931	0.0019685	0.097773	0.72	2606	tags=57%, list=15%, signal=67%
GO_TRANSLATION_INITIATION_FACTOR_ACTIVITY	49	0.615805	1.85078	0.00559702	0.100019	0.863	3997	tags=59%, list=22%, signal=76%
GO_TRANSLATION_FACTOR_ACTIVITY_RNA_BINDING	83	0.562911	1.88942	0.00754717	0.100214	0.75	3997	tags=51%, list=22%, signal=65%
GO_PURINE_NUCLEOSIDE_MONOPHOSPHATE_BIOSYNTHETIC_PROCESS	57	0.603814	1.85189	0.00582524	0.100857	0.863	4424	tags=60%, list=25%, signal=79%
GO_NUCLEOSIDE_MONOPHOSPHATE_BIOSYNTHETIC_PROCESS	77	0.576718	1.85205	<0.0001	0.102612	0.862	4424	tags=57%, list=25%, signal=76%
GO_MITOCHONDRIAL_ELECTRON_TRANSPORT_CYTOCHROME_C_TO_OXYGEN	16	0.888706	1.88963	<0.0001	0.102928	0.75	1551	tags=88%, list=9%, signal=96%
GO_ATP_BIOSYNTHETIC_PROCESS	31	0.693303	1.85335	0.00192678	0.103024	0.858	2597	tags=58%, list=14%, signal=68%
GO_OXIDOREDUCTASE_ACTIVITY_ACTING_ON_NAD_P_H	89	0.61923	1.89113	0.00198807	0.104548	0.745	4729	tags=69%, list=26%, signal=93%
GO_HYDROGEN_TRANSPORT	128	0.504804	1.85354	0.00199601	0.104776	0.858	3182	tags=42%, list=18%, signal=51%
GO_OXIDOREDUCTASE_ACTIVITY_ACTING_ON_A_HEME_GROUP_OF_DONORS	23	0.783284	1.83908	0.00390625	0.1049	0.884	2802	tags=78%, list=16%, signal=93%
GO_LIGASE_ACTIVITY_FORMING_CARBON_NITROGEN_BONDS	51	0.517668	1.82711	<0.0001	0.105002	0.903	4432	tags=57%, list=25%, signal=75%
GO_MITOCHONDRIAL_MEMBRANE_ORGANIZATION	90	0.51825	1.82464	<0.0001	0.106265	0.908	3378	tags=46%, list=19%, signal=56%
GO_MICROBODY_PART	91	0.516243	1.82738	0.00566038	0.106283	0.903	4507	tags=51%, list=25%, signal=67%
GO_HYDRO_LYASE_ACTIVITY	43	0.583367	1.83926	0.00196078	0.106515	0.883	4759	tags=65%, list=27%, signal=88%
GO_COENZYME_BINDING	172	0.46583	1.85384	<0.0001	0.10659	0.858	3552	tags=41%, list=20%, signal=51%
GO_ACETYL_COA_METABOLIC_PROCESS	23	0.597667	1.82127	0.0040404	0.106907	0.912	2724	tags=48%, list=15%, signal=56%
GO_INTRINSIC_COMPONENT_OF_MITOCHONDRIAL_INNER_MEMBRANE	16	0.741963	1.84211	0.00189753	0.106912	0.88	3285	tags=81%, list=18%, signal=99%
GO_CELLULAR_AMINO_ACID_METABOLIC_PROCESS	314	0.453129	1.8184	0.00198807	0.107362	0.917	4057	tags=46%, list=23%, signal=58%
GO_TRANSLATIONAL_TERMINATION	91	0.730108	1.83529	<0.0001	0.107375	0.89	4323	tags=88%, list=24%, signal=115%
GO_LYASE_ACTIVITY	161	0.44702	1.84336	<0.0001	0.107437	0.877	4362	tags=46%, list=24%, signal=60%
GO_PTERIDINE_CONTAINING_COMPOUND_METABOLIC_PROCESS	34	0.577937	1.81964	0.0019802	0.10744	0.916	4220	tags=59%, list=24%, signal=77%
GO_INNER_MITOCHONDRIAL_MEMBRANE_PROTEIN_COMPLEX	100	0.755425	1.82765	<0.0001	0.107543	0.902	3195	tags=83%, list=18%, signal=100%
GO_PSEUDOURIDINE_SYNTHESIS	17	0.736871	1.83961	0.00203666	0.107898	0.882	1717	tags=59%, list=10%, signal=65%
GO_NUCLEOSIDE_TRIPHOSPHATE_BIOSYNTHETIC_PROCESS	56	0.613587	1.8216	<0.0001	0.108029	0.912	3739	tags=55%, list=21%, signal=70%
GO_GENERATION_OF_PRECURSOR_METABOLITES_AND_ENERGY	273	0.538538	2.02514	<0.0001	0.108336	0.303	3655	tags=49%, list=20%, signal=61%
GO_STEROL_BIOSYNTHETIC_PROCESS	41	0.659056	1.85412	0.00196464	0.10855	0.857	1493	tags=49%, list=8%, signal=53%
GO_OXIDATIVE_PHOSPHORYLATION	79	0.772015	1.83253	0.00200401	0.10887	0.894	2608	tags=81%, list=15%, signal=94%
GO_MITOCHONDRIAL_TRANSLATION	104	0.71401	1.82773	0.00204499	0.109093	0.901	4366	tags=85%, list=24%, signal=111%
GO_PROTEIN_TARGETING_TO_MITOCHONDRION	46	0.666637	1.82895	<0.0001	0.109499	0.899	3378	tags=70%, list=19%, signal=86%
GO_HEME_BIOSYNTHETIC_PROCESS	20	0.650903	1.83026	0.00193424	0.109676	0.897	3285	tags=60%, list=18%, signal=73%
GO_CYTOCHROME_COMPLEX	19	0.817253	1.85419	<0.0001	0.110801	0.856	2802	tags=84%, list=16%, signal=100%
GO_RIBONUCLEOSIDE_TRIPHOSPHATE_BIOSYNTHETIC_PROCESS	44	0.639105	1.81239	<0.0001	0.112846	0.93	3739	tags=59%, list=21%, signal=74%
GO_NUCLEOSIDE_PHOSPHATE_BIOSYNTHETIC_PROCESS	171	0.454949	1.85439	<0.0001	0.112952	0.855	5512	tags=56%, list=31%, signal=80%
GO_PROTEIN_LOCALIZATION_TO_MITOCHONDRION	62	0.57942	1.81028	<0.0001	0.113783	0.933	3618	tags=60%, list=20%, signal=75%
GO_NUCLEOID	39	0.668564	1.86194	0.00194175	0.113871	0.827	4357	tags=74%, list=24%, signal=98%
GO_ORGANELLE_ENVELOPE_LUMEN	72	0.542134	1.85584	0.00195312	0.1139	0.85	4220	tags=54%, list=24%, signal=71%
GO_COENZYME_A_METABOLIC_PROCESS	17	0.654699	1.80499	0.00619835	0.115213	0.944	2139	tags=53%, list=12%, signal=60%
GO_INTRAMOLECULAR_OXIDOREDUCTASE_ACTIVITY	48	0.527204	1.79963	0.00591716	0.115295	0.95	3424	tags=50%, list=19%, signal=62%
GO_MICROBODY	124	0.482578	1.80606	0.00192308	0.115567	0.943	4362	tags=48%, list=24%, signal=64%
GO_PTERIDINE_CONTAINING_COMPOUND_BIOSYNTHETIC_PROCESS	16	0.744417	1.86243	0.00198413	0.11588	0.826	3675	tags=88%, list=21%, signal=110%
GO_COFACTOR_BINDING	245	0.459999	1.87418	<0.0001	0.115892	0.797	4227	tags=46%, list=24%, signal=60%
GO_OXIDOREDUCTASE_ACTIVITY_ACTING_ON_THE_CH_CH_GROUP_OF_DONORS	55	0.570311	1.80041	0.0019305	0.1159	0.949	3616	tags=53%, list=20%, signal=66%
GO_REGULATION_OF_TRANSLATIONAL_ELONGATION	22	0.632291	1.80712	0.0137525	0.11596	0.94	3905	tags=59%, list=22%, signal=75%
GO_ASPARTATE_FAMILY_AMINO_ACID_METABOLIC_PROCESS	51	0.538007	1.8562	0.00389864	0.116079	0.848	3948	tags=53%, list=22%, signal=68%
GO_CARBOHYDRATE_DERIVATIVE_TRANSPORT	48	0.507082	1.79705	0.00194175	0.116823	0.954	4256	tags=46%, list=24%, signal=60%
GO_RESPIRATORY_CHAIN	76	0.76198	1.79582	<0.0001	0.116875	0.956	2874	tags=82%, list=16%, signal=97%
GO_OXIDOREDUCTASE_ACTIVITY_ACTING_ON_A_SULFUR_GROUP_OF_DONORS	43	0.557461	1.86387	<0.0001	0.116882	0.823	2409	tags=49%, list=13%, signal=56%
GO_TRANSLATIONAL_ELONGATION	108	0.687852	1.80202	0.00407332	0.117109	0.948	4387	tags=81%, list=24%, signal=106%
GO_OXIDOREDUCTASE_ACTIVITY_ACTING_ON_THE_CH_OH_GROUP_OF_DONORS_NAD_OR_NADP_AS_ACCEPTOR	108	0.49048	1.80046	0.00383142	0.117315	0.949	4362	tags=46%, list=24%, signal=61%
GO_GLYCOSYL_COMPOUND_BIOSYNTHETIC_PROCESS	108	0.522947	1.86618	<0.0001	0.117518	0.818	5179	tags=56%, list=29%, signal=78%
GO_CARBON_OXYGEN_LYASE_ACTIVITY	63	0.562659	1.85625	<0.0001	0.11874	0.848	4759	tags=60%, list=27%, signal=82%
GO_ORGANELLAR_RIBOSOME	67	0.744313	1.78909	<0.0001	0.119312	0.966	4306	tags=91%, list=24%, signal=119%
GO_TRNA_METABOLIC_PROCESS	166	0.563251	1.78789	0.01222	0.119332	0.966	5570	tags=67%, list=31%, signal=97%
GO_AMINO_ACID_ACTIVATION	51	0.62588	1.78995	0.00776699	0.119598	0.963	3967	tags=65%, list=22%, signal=83%
GO_ISOMERASE_ACTIVITY	141	0.450482	1.79218	0.00198413	0.119927	0.962	3896	tags=43%, list=22%, signal=54%
GO_THIOESTER_METABOLIC_PROCESS	75	0.483551	1.79092	0.00191939	0.120017	0.963	3258	tags=41%, list=18%, signal=50%
GO_ELECTRON_TRANSPORT_CHAIN	91	0.730219	1.86642	<0.0001	0.120396	0.818	2608	tags=73%, list=15%, signal=84%
GO_CELLULAR_MODIFIED_AMINO_ACID_METABOLIC_PROCESS	204	0.437727	1.86848	<0.0001	0.120807	0.814	4790	tags=49%, list=27%, signal=65%
GO_ENERGY_COUPLED_PROTON_TRANSPORT_DOWN_ELECTROCHEMICAL_GRADIENT	23	0.734571	1.78126	0.00399202	0.122009	0.971	3739	tags=70%, list=21%, signal=88%
GO_RIBOSOME_ASSEMBLY	50	0.691515	1.78234	0.019685	0.122014	0.971	4913	tags=86%, list=27%, signal=118%
GO_RIBOSOME	212	0.6738	1.77625	0.0348837	0.122483	0.974	4306	tags=77%, list=24%, signal=101%
GO_TRNA_PROCESSING	106	0.556722	1.76779	0.0140562	0.122921	0.976	5003	tags=61%, list=28%, signal=85%
GO_NCRNA_METABOLIC_PROCESS	496	0.533883	1.77798	0.0239521	0.123068	0.973	5492	tags=63%, list=31%, signal=88%
GO_MONOSACCHARIDE_BIOSYNTHETIC_PROCESS	52	0.523809	1.77901	0.0135397	0.123249	0.972	2711	tags=38%, list=15%, signal=45%
GO_MITOCHONDRIAL_RESPIRATORY_CHAIN_COMPLEX_ASSEMBLY	63	0.729844	1.78245	0.00595238	0.123256	0.971	3576	tags=79%, list=20%, signal=99%
GO_TRANSFERASE_ACTIVITY_TRANSFERRING_ALKYL_OR_ARYL_OTHER_THAN_METHYL_GROUPS	59	0.501872	1.77656	0.00592885	0.123428	0.974	3292	tags=44%, list=18%, signal=54%
GO_NUCLEOLAR_PART	59	0.630534	1.78341	0.0103093	0.123428	0.969	3405	tags=59%, list=19%, signal=73%
GO_OXIDOREDUCTASE_ACTIVITY_ACTING_ON_THE_CH_NH_GROUP_OF_DONORS	25	0.574408	1.77245	0.00798403	0.123546	0.975	3675	tags=60%, list=21%, signal=75%
GO_RIBONUCLEOPROTEIN_COMPLEX_SUBUNIT_ORGANIZATION	185	0.50892	1.76812	0.0297619	0.123744	0.976	4913	tags=55%, list=27%, signal=75%
GO_OXIDOREDUCTASE_ACTIVITY_ACTING_ON_CH_OH_GROUP_OF_DONORS	129	0.4731	1.77	0.00952381	0.123876	0.976	4362	tags=45%, list=24%, signal=59%
GO_OXIDOREDUCTASE_ACTIVITY_ACTING_ON_NAD_P_H_QUINONE_OR_SIMILAR_COMPOUND_AS_ACCEPTOR	51	0.733694	1.76583	0.00400802	0.123997	0.977	3616	tags=75%, list=20%, signal=93%
GO_UNFOLDED_PROTEIN_BINDING	88	0.588425	1.76878	0.00641026	0.124098	0.976	3823	tags=52%, list=21%, signal=66%
GO_PURINE_CONTAINING_COMPOUND_BIOSYNTHETIC_PROCESS	129	0.427304	1.77288	0.0040404	0.124315	0.975	5179	tags=50%, list=29%, signal=70%
GO_TETRAPYRROLE_BIOSYNTHETIC_PROCESS	27	0.595191	1.76457	0.00978474	0.124394	0.978	3285	tags=56%, list=18%, signal=68%
GO_TETRAHYDROFOLATE_METABOLIC_PROCESS	19	0.629294	1.77356	0.0134357	0.124721	0.975	4220	tags=68%, list=24%, signal=89%
GO_RIBOSOME_BIOGENESIS	291	0.603731	1.77002	0.035503	0.125105	0.976	5301	tags=71%, list=30%, signal=99%
GO_SULFUR_AMINO_ACID_METABOLIC_PROCESS	40	0.515783	1.76056	0.00580271	0.127874	0.979	3948	tags=48%, list=22%, signal=61%
GO_RIBONUCLEOPROTEIN_COMPLEX_BIOGENESIS	413	0.555707	1.75738	0.0361446	0.130501	0.98	5321	tags=64%, list=30%, signal=88%
GO_ALPHA_AMINO_ACID_BIOSYNTHETIC_PROCESS	72	0.494718	1.75443	0.0116959	0.131668	0.981	4220	tags=51%, list=24%, signal=67%
GO_OXIDOREDUCTASE_ACTIVITY_ACTING_ON_THE_CH_NH_GROUP_OF_DONORS_NAD_OR_NADP_AS_ACCEPTOR	16	0.603739	1.75472	0.0020284	0.132493	0.981	3675	tags=63%, list=21%, signal=79%
GO_CELLULAR_ALDEHYDE_METABOLIC_PROCESS	80	0.499148	1.75211	0.00386847	0.133328	0.981	6016	tags=68%, list=34%, signal=101%
GO_MITOGEN_ACTIVATED_PROTEIN_KINASE_KINASE_BINDING	16	0.611144	1.74928	0.0078125	0.133454	0.984	4056	tags=50%, list=23%, signal=65%
GO_MITOCHONDRIAL_MATRIX	385	0.591391	2.02624	<0.0001	0.133863	0.298	4432	tags=63%, list=25%, signal=82%
GO_FATTY_ACYL_COA_BINDING	31	0.59687	1.75072	0.00965251	0.133916	0.983	2487	tags=52%, list=14%, signal=60%
GO_MICROBODY_LUMEN	44	0.578118	1.74949	0.00757576	0.134333	0.984	4362	tags=55%, list=24%, signal=72%
GO_INNER_MITOCHONDRIAL_MEMBRANE_ORGANIZATION	16	0.74465	1.74729	<0.0001	0.134721	0.985	2916	tags=75%, list=16%, signal=89%
GO_SMALL_NUCLEOLAR_RIBONUCLEOPROTEIN_COMPLEX	18	0.725497	1.73961	0.0159046	0.136169	0.986	2100	tags=56%, list=12%, signal=63%
GO_NAD_BINDING	52	0.504995	1.73835	0.00581395	0.136593	0.987	3493	tags=44%, list=19%, signal=55%
GO_HEME_METABOLIC_PROCESS	29	0.575586	1.73726	0.0134875	0.136752	0.987	4324	tags=52%, list=24%, signal=68%
GO_RNA_PHOSPHODIESTER_BOND_HYDROLYSIS_ENDONUCLEOLYTIC	54	0.525219	1.7399	0.0253906	0.136891	0.986	3245	tags=48%, list=18%, signal=59%
GO_ASPARTATE_FAMILY_AMINO_ACID_BIOSYNTHETIC_PROCESS	22	0.544506	1.74024	0.0114943	0.137636	0.986	3948	tags=50%, list=22%, signal=64%
GO_SNORNA_BINDING	25	0.67799	1.74407	<0.0001	0.137738	0.985	2139	tags=52%, list=12%, signal=59%
GO_NCRNA_PROCESSING	359	0.563643	1.74175	0.0378486	0.138205	0.985	5324	tags=65%, list=30%, signal=91%
GO_NUCLEOSIDE_BISPHOSPHATE_METABOLIC_PROCESS	37	0.52837	1.74073	0.00389105	0.138234	0.986	2170	tags=38%, list=12%, signal=43%
GO_90S_PRERIBOSOME	23	0.701824	1.74251	0.00621118	0.138424	0.985	3109	tags=65%, list=17%, signal=79%
GO_PYRIDOXAL_PHOSPHATE_BINDING	42	0.496511	1.73378	0.0056926	0.138793	0.988	5169	tags=55%, list=29%, signal=77%
GO_ONE_CARBON_METABOLIC_PROCESS	35	0.545297	1.73459	0.00770713	0.138868	0.988	4220	tags=60%, list=24%, signal=78%
GO_PROTON_TRANSPORTING_TWO_SECTOR_ATPASE_COMPLEX	46	0.606338	1.73179	0.0183673	0.140036	0.989	2616	tags=48%, list=15%, signal=56%
GO_CARBOHYDRATE_DERIVATIVE_TRANSPORTER_ACTIVITY	34	0.524426	1.719	0.0094518	0.140955	0.99	4256	tags=47%, list=24%, signal=62%
GO_REGULATION_OF_TRANSCRIPTION_ELONGATION_FROM_RNA_POLYMERASE_II_PROMOTER	20	0.56621	1.72596	0.0115163	0.141079	0.989	4203	tags=40%, list=23%, signal=52%
GO_RRNA_BINDING	54	0.670776	1.72225	0.0311284	0.141108	0.989	4176	tags=76%, list=23%, signal=99%
GO_RRNA_METABOLIC_PROCESS	243	0.598952	1.72123	0.046875	0.141288	0.989	5473	tags=73%, list=31%, signal=103%
GO_ORGANELLAR_LARGE_RIBOSOMAL_SUBUNIT	30	0.750298	1.72721	0.00406504	0.141519	0.989	3714	tags=87%, list=21%, signal=109%
GO_LIGASE_ACTIVITY_FORMING_CARBON_OXYGEN_BONDS	44	0.608588	1.72263	0.0273438	0.141668	0.989	5693	tags=77%, list=32%, signal=113%
GO_PORPHYRIN_CONTAINING_COMPOUND_METABOLIC_PROCESS	36	0.540587	1.72453	0.0115607	0.141677	0.989	4399	tags=53%, list=25%, signal=70%
GO_TRICARBOXYLIC_ACID_METABOLIC_PROCESS	36	0.587526	1.72358	0.0224949	0.141684	0.989	3920	tags=58%, list=22%, signal=75%
GO_SMALL_MOLECULE_CATABOLIC_PROCESS	312	0.424887	1.7175	0.00769231	0.141696	0.991	5328	tags=50%, list=30%, signal=70%
GO_TETRAPYRROLE_METABOLIC_PROCESS	57	0.519096	1.71919	0.00772201	0.141717	0.99	4399	tags=54%, list=25%, signal=72%
GO_RNA_SPLICING_VIA_ENDONUCLEOLYTIC_CLEAVAGE_AND_LIGATION	15	0.667319	1.72609	0.00823045	0.141943	0.989	2835	tags=53%, list=16%, signal=63%
GO_NONRIBOSOMAL_PEPTIDE_BIOSYNTHETIC_PROCESS	16	0.643952	1.71947	0.00587084	0.142432	0.99	2917	tags=56%, list=16%, signal=67%
GO_PIGMENT_BIOSYNTHETIC_PROCESS	46	0.480913	1.7273	0.00397614	0.14245	0.989	3285	tags=39%, list=18%, signal=48%
GO_METAL_CLUSTER_BINDING	60	0.519214	1.72787	0.0100604	0.142789	0.989	4949	tags=62%, list=28%, signal=85%
GO_TRNA_SPECIFIC_RIBONUCLEASE_ACTIVITY	16	0.688208	1.72866	0.012	0.142879	0.989	3148	tags=69%, list=18%, signal=83%
GO_RIBOSOME_BINDING	43	0.502948	1.71536	0.0210728	0.143191	0.991	3372	tags=42%, list=19%, signal=51%
GO_PROTON_TRANSPORTING_ATP_SYNTHASE_COMPLEX	22	0.7894	1.7141	0.00798403	0.143618	0.991	1725	tags=73%, list=10%, signal=80%
GO_ENDORIBONUCLEASE_ACTIVITY	45	0.504196	1.71145	0.0155642	0.144916	0.991	3245	tags=47%, list=18%, signal=57%
GO_CARBON_CARBON_LYASE_ACTIVITY	47	0.486507	1.71025	0.00596422	0.145487	0.991	2099	tags=34%, list=12%, signal=38%
GO_MONOSACCHARIDE_CATABOLIC_PROCESS	53	0.535335	1.71156	0.0078125	0.145793	0.991	4490	tags=55%, list=25%, signal=73%
GO_RETROGRADE_VESICLE_MEDIATED_TRANSPORT_GOLGI_TO_ER	75	0.510632	1.70822	0.017341	0.146973	0.991	5755	tags=64%, list=32%, signal=94%
GO_PROTEIN_TRANSMEMBRANE_TRANSPORT	49	0.555438	1.70489	0.00410678	0.147972	0.992	5106	tags=69%, list=28%, signal=97%
GO_OXIDOREDUCTION_COENZYME_METABOLIC_PROCESS	95	0.470118	1.70376	0.0101215	0.148392	0.994	3329	tags=41%, list=19%, signal=50%
GO_STEROID_BIOSYNTHETIC_PROCESS	107	0.45782	1.70525	0.00763359	0.1485	0.992	4729	tags=44%, list=26%, signal=59%
GO_REGULATION_OF_TELOMERASE_RNA_LOCALIZATION_TO_CAJAL_BODY	15	0.775285	1.70242	0.00808081	0.149052	0.994	2883	tags=73%, list=16%, signal=87%
GO_RIBONUCLEOPROTEIN_COMPLEX_BINDING	89	0.496948	1.70156	0.0195695	0.149106	0.994	3372	tags=42%, list=19%, signal=51%
GO_GLYOXYLATE_METABOLIC_PROCESS	28	0.584662	1.7054	0.0175097	0.149286	0.992	4227	tags=57%, list=24%, signal=75%
GO_ISOPRENOID_BIOSYNTHETIC_PROCESS	23	0.59514	1.70035	0.0209524	0.149675	0.994	1128	tags=43%, list=6%, signal=46%
GO_STRUCTURAL_CONSTITUENT_OF_RIBOSOME	200	0.658817	1.69887	0.0495049	0.149677	0.994	4306	tags=77%, list=24%, signal=100%
GO_FORMATION_OF_TRANSLATION_PREINITIATION_COMPLEX	20	0.699047	1.69937	0.0205993	0.149973	0.994	3997	tags=75%, list=22%, signal=96%
GO_RIBOSOMAL_SMALL_SUBUNIT_BIOGENESIS	54	0.64822	1.69772	0.04	0.150172	0.994	5196	tags=76%, list=29%, signal=107%
GO_PRERIBOSOME	58	0.631377	1.69595	0.0306748	0.151439	0.996	5196	tags=71%, list=29%, signal=99%
GO_SMALL_MOLECULE_BIOSYNTHETIC_PROCESS	414	0.378892	1.69488	<0.0001	0.151862	0.996	2997	tags=31%, list=17%, signal=37%
GO_VOLTAGE_GATED_ANION_CHANNEL_ACTIVITY	17	0.588876	1.69297	0.0161943	0.153245	0.996	1107	tags=29%, list=6%, signal=31%
GO_THIOLESTER_HYDROLASE_ACTIVITY	31	0.539445	1.69161	0.0141129	0.15404	0.996	2139	tags=39%, list=12%, signal=44%
GO_RIBOSOMAL_LARGE_SUBUNIT_BIOGENESIS	48	0.666898	1.68981	0.043222	0.155528	0.996	4908	tags=81%, list=27%, signal=112%
GO_ORGANELLAR_SMALL_RIBOSOMAL_SUBUNIT	25	0.749208	1.68436	0.00613497	0.161496	0.998	4306	tags=92%, list=24%, signal=121%
GO_GLUTATHIONE_METABOLIC_PROCESS	55	0.499341	1.6835	0.00793651	0.161793	0.998	3572	tags=47%, list=20%, signal=59%
GO_NADH_DEHYDROGENASE_COMPLEX	42	0.756228	1.68122	0.0180723	0.162927	0.998	3554	tags=88%, list=20%, signal=110%
GO_INTRINSIC_COMPONENT_OF_MITOCHONDRIAL_OUTER_MEMBRANE	21	0.567411	1.68153	0.0195695	0.163469	0.998	5328	tags=62%, list=30%, signal=88%
GO_SULFUR_AMINO_ACID_BIOSYNTHETIC_PROCESS	19	0.542867	1.67892	0.00788955	0.165008	0.998	2254	tags=42%, list=13%, signal=48%
GO_MITOCHONDRIAL_RESPIRATORY_CHAIN_COMPLEX_I_BIOGENESIS	51	0.728323	1.67762	0.0241449	0.165774	0.998	3554	tags=80%, list=20%, signal=100%
GO_NUCLEOBASE_CONTAINING_SMALL_MOLECULE_INTERCONVERSION	21	0.623998	1.67667	0.0297619	0.166192	0.998	2379	tags=48%, list=13%, signal=55%
GO_RNA_MODIFICATION	106	0.487633	1.67395	0.0356436	0.168874	0.998	4639	tags=51%, list=26%, signal=68%
GO_THIOESTER_BIOSYNTHETIC_PROCESS	47	0.461361	1.67239	0.0115163	0.169967	0.998	3112	tags=38%, list=17%, signal=46%
GO_STEROL_METABOLIC_PROCESS	119	0.419083	1.67146	0.00811359	0.170396	0.998	2008	tags=29%, list=11%, signal=32%
GO_CHAPERONE_BINDING	77	0.484725	1.67032	0.0104603	0.171106	0.998	5332	tags=52%, list=30%, signal=74%
GO_RRNA_MODIFICATION	23	0.623984	1.66916	0.0262626	0.171681	0.998	4639	tags=65%, list=26%, signal=88%
GO_CELLULAR_MODIFIED_AMINO_ACID_BIOSYNTHETIC_PROCESS	49	0.604327	2.02671	<0.0001	0.177404	0.296	2997	tags=55%, list=17%, signal=66%
GO_ORGANOPHOSPHATE_BIOSYNTHETIC_PROCESS	420	0.341464	1.66413	<0.0001	0.177929	0.998	5571	tags=45%, list=31%, signal=64%
GO_U5_SNRNP	16	0.678617	1.6628	0.0245902	0.178885	0.998	4330	tags=75%, list=24%, signal=99%
GO_PYRIMIDINE_NUCLEOTIDE_BIOSYNTHETIC_PROCESS	28	0.557187	1.66148	0.0226804	0.17975	0.998	5093	tags=57%, list=28%, signal=80%
GO_CLEAVAGE_INVOLVED_IN_RRNA_PROCESSING	19	0.687018	1.6533	0.022541	0.189791	0.998	4253	tags=68%, list=24%, signal=90%
GO_MATURATION_OF_5_8S_RRNA_FROM_TRICISTRONIC_RRNA_TRANSCRIPT_SSU_RRNA_5_8S_RRNA_LSU_RRNA_	19	0.681567	1.65362	0.0286299	0.190392	0.998	4253	tags=68%, list=24%, signal=90%
GO_CELLULAR_COMPONENT_DISASSEMBLY	488	0.372282	1.65084	<0.0001	0.192359	0.998	4326	tags=40%, list=24%, signal=52%
GO_COA_HYDROLASE_ACTIVITY	19	0.572416	1.64882	0.0285132	0.193364	0.998	3645	tags=53%, list=20%, signal=66%
GO_ENDORIBONUCLEASE_COMPLEX	17	0.615198	1.64916	0.032	0.194	0.998	2992	tags=47%, list=17%, signal=56%
GO_MITOCHONDRIAL_TRANSPORT	161	0.571529	2.08632	<0.0001	0.195611	0.142	3198	tags=52%, list=18%, signal=62%
GO_DICARBOXYLIC_ACID_METABOLIC_PROCESS	98	0.432295	1.64567	0.0157791	0.19699	0.998	4422	tags=47%, list=25%, signal=62%
GO_FOLIC_ACID_CONTAINING_COMPOUND_METABOLIC_PROCESS	27	0.545765	1.64359	0.0217822	0.198972	0.999	4220	tags=56%, list=24%, signal=73%
GO_MYOSIN_V_BINDING	17	0.608782	1.63666	0.024	0.205486	0.999	5000	tags=59%, list=28%, signal=82%
GO_MATURATION_OF_SSU_RRNA	40	0.621463	1.6388	0.0488798	0.205708	0.999	5467	tags=70%, list=31%, signal=101%
GO_DISULFIDE_OXIDOREDUCTASE_ACTIVITY	27	0.570641	1.63712	0.0239044	0.205969	0.999	4166	tags=63%, list=23%, signal=82%
GO_PROTEIN_HOMOTETRAMERIZATION	58	0.434331	1.63785	0.0138889	0.206055	0.999	2680	tags=33%, list=15%, signal=38%
GO_CELLULAR_AMINO_ACID_BIOSYNTHETIC_PROCESS	86	0.449683	1.63058	0.0255906	0.214098	0.999	4220	tags=49%, list=24%, signal=64%
GO_2_OXOGLUTARATE_METABOLIC_PROCESS	19	0.543161	1.62459	0.0350195	0.21956	0.999	4019	tags=68%, list=22%, signal=88%
GO_SPLICEOSOMAL_SNRNP_ASSEMBLY	37	0.586745	1.6258	0.0245399	0.219759	0.999	5596	tags=70%, list=31%, signal=102%
GO_ALPHA_AMINO_ACID_METABOLIC_PROCESS	213	0.407792	1.62644	0.0160321	0.219797	0.999	3948	tags=42%, list=22%, signal=53%
GO_PROTEIN_TETRAMERIZATION	126	0.388945	1.62075	0.0141129	0.220075	0.999	3108	tags=31%, list=17%, signal=37%
GO_MITOCHONDRIAL_RNA_METABOLIC_PROCESS	23	0.608361	1.62323	0.028	0.2207	0.999	4366	tags=65%, list=24%, signal=86%
GO_RNA_POLYMERASE_ACTIVITY	43	0.519412	1.61897	0.0422535	0.220859	0.999	6534	tags=70%, list=36%, signal=110%
GO_METALLO_SULFUR_CLUSTER_ASSEMBLY	18	0.640454	1.62248	0.0333333	0.220863	0.999	4216	tags=67%, list=24%, signal=87%
GO_APOPTOTIC_MITOCHONDRIAL_CHANGES	56	0.437518	1.6209	0.0143149	0.220959	0.999	3183	tags=39%, list=18%, signal=48%
GO_MITOCHONDRIAL_ATP_SYNTHESIS_COUPLED_PROTON_TRANSPORT	17	0.772527	1.61699	0.0241935	0.222922	0.999	3739	tags=88%, list=21%, signal=111%
GO_HYDROGEN_EXPORTING_ATPASE_ACTIVITY	26	0.559874	1.61561	0.0456349	0.224077	0.999	5633	tags=62%, list=31%, signal=90%
GO_TRANSLATION_PREINITIATION_COMPLEX	16	0.686846	1.61417	0.0346154	0.224341	0.999	3997	tags=75%, list=22%, signal=96%
GO_NCRNA_3_END_PROCESSING	20	0.665177	1.61447	0.0346232	0.224862	0.999	4958	tags=75%, list=28%, signal=104%
GO_U12_TYPE_SPLICEOSOMAL_COMPLEX	25	0.611371	1.61099	0.0318725	0.225249	0.999	3158	tags=52%, list=18%, signal=63%
GO_PRERIBOSOME_LARGE_SUBUNIT_PRECURSOR	20	0.702862	1.61287	0.0387755	0.225437	0.999	4817	tags=80%, list=27%, signal=109%
GO_NUCLEOPHAGY	17	0.556741	1.61108	0.0495049	0.226159	0.999	5208	tags=59%, list=29%, signal=83%
GO_4_IRON_4_SULFUR_CLUSTER_BINDING	40	0.483096	1.6114	0.0261569	0.226751	0.999	4949	tags=58%, list=28%, signal=79%
GO_CYTOCHROME_COMPLEX_ASSEMBLY	15	0.66108	1.6084	0.0363985	0.227296	0.999	3932	tags=67%, list=22%, signal=85%
GO_PYRIMIDINE_RIBONUCLEOTIDE_METABOLIC_PROCESS	22	0.534432	1.60279	0.0184426	0.233387	1	3545	tags=41%, list=20%, signal=51%
GO_SIGNAL_TRANSDUCTION_INVOLVED_IN_REGULATION_OF_GENE_EXPRESSION	18	0.540347	1.60145	0.0191898	0.234677	1	900	tags=28%, list=5%, signal=29%
GO_SMALL_NUCLEAR_RIBONUCLEOPROTEIN_COMPLEX	59	0.535762	1.59998	0.0464646	0.235967	1	5710	tags=59%, list=32%, signal=87%
GO_REGULATION_OF_TRANSCRIPTION_FROM_RNA_POLYMERASE_I_PROMOTER	23	0.504601	1.59428	0.0325048	0.243726	1	5224	tags=48%, list=29%, signal=67%
GO__DE_NOVO_PROTEIN_FOLDING	17	0.640036	1.59231	0.0420168	0.245021	1	4067	tags=65%, list=23%, signal=84%
GO_ORGANIC_ACID_CATABOLIC_PROCESS	199	0.431081	1.59031	0.0421456	0.247592	1	5328	tags=53%, list=30%, signal=75%
GO_NUCLEOSIDE_TRIPHOSPHATE_METABOLIC_PROCESS	212	0.615136	2.03035	<0.0001	0.24928	0.286	3567	tags=57%, list=20%, signal=70%

## Sheet: Table S9
Table S9. GSEA results enriched in phenotype of high FOXP4-AS1 expression group using the c2 reference gene set.
NAME	SIZE	ES	NES	NOM p-val	FDR q-val	FWER p-val	RANK AT MAX	LEADING EDGE
SCHUHMACHER_MYC_TARGETS_UP	77	0.683252	2.05912	<0.0001	0.0900901	0.184	3479	tags=68%, list=19%, signal=83%
KEGG_ALZHEIMERS_DISEASE	154	0.606594	2.02162	0.00206186	0.107764	0.267	3796	tags=60%, list=21%, signal=76%
MOOTHA_MITOCHONDRIA	430	0.607503	2.06054	<0.0001	0.110608	0.179	3579	tags=57%, list=20%, signal=70%
KEGG_PARKINSONS_DISEASE	109	0.712262	1.96372	0.0102881	0.116785	0.455	3195	tags=72%, list=18%, signal=87%
WONG_MITOCHONDRIA_GENE_MODULE	215	0.698782	2.02744	0.00206612	0.117447	0.261	3554	tags=70%, list=20%, signal=87%
STEIN_ESRRA_TARGETS	493	0.456406	1.95753	<0.0001	0.118396	0.476	4744	tags=48%, list=26%, signal=63%
REACTOME_GLUTATHIONE_CONJUGATION	22	0.670248	1.96657	<0.0001	0.120869	0.439	2095	tags=55%, list=12%, signal=62%
KEGG_HUNTINGTONS_DISEASE	169	0.596465	1.97776	0.00206186	0.122425	0.396	2874	tags=52%, list=16%, signal=61%
KEGG_PYRUVATE_METABOLISM	38	0.591899	1.9711	0.00213675	0.122804	0.418	3309	tags=47%, list=18%, signal=58%
MOOTHA_HUMAN_MITODB_6_2002	416	0.619647	2.07067	<0.0001	0.126549	0.16	4076	tags=64%, list=23%, signal=81%
MOOTHA_VOXPHOS	84	0.787327	1.92523	0.00203252	0.126809	0.597	2874	tags=83%, list=16%, signal=99%
REACTOME_TCA_CYCLE_AND_RESPIRATORY_ELECTRON_TRANSPORT	116	0.725025	1.99783	0.00205339	0.129394	0.334	3554	tags=78%, list=20%, signal=97%
VECCHI_GASTRIC_CANCER_ADVANCED_VS_EARLY_DN	126	0.65463	1.92793	0.00215054	0.12947	0.591	4191	tags=69%, list=23%, signal=89%
REACTOME_PYRUVATE_METABOLISM_AND_CITRIC_ACID_TCA_CYCLE	40	0.666399	1.98774	0.00205339	0.130476	0.363	4019	tags=65%, list=22%, signal=84%
REACTOME_MITOCHONDRIAL_PROTEIN_IMPORT	48	0.746076	1.93439	0.0021097	0.131664	0.568	2950	tags=79%, list=16%, signal=95%
MOOTHA_PGC	401	0.523255	1.97815	<0.0001	0.134137	0.396	4057	tags=51%, list=23%, signal=64%
WAMUNYOKOLI_OVARIAN_CANCER_LMP_UP	250	0.678836	1.92839	<0.0001	0.135277	0.586	3820	tags=70%, list=21%, signal=88%
KEGG_OXIDATIVE_PHOSPHORYLATION	114	0.714326	1.93615	0.00816326	0.135954	0.559	3195	tags=72%, list=18%, signal=87%
WENG_POR_TARGETS_GLOBAL_UP	20	0.765648	1.94002	0.00416667	0.137596	0.547	2014	tags=65%, list=11%, signal=73%
MULLIGAN_NTF3_SIGNALING_VIA_INSR_AND_IGF1R_UP	23	0.652939	1.91385	0.00207469	0.138233	0.636	2702	tags=52%, list=15%, signal=61%
KEGG_GLUTATHIONE_METABOLISM	45	0.571697	1.90002	<0.0001	0.149592	0.686	3292	tags=51%, list=18%, signal=62%
SCHMIDT_POR_TARGETS_IN_LIMB_BUD_UP	25	0.7784	1.90289	0.00209644	0.151096	0.676	2732	tags=76%, list=15%, signal=90%
BURTON_ADIPOGENESIS_5	114	0.641342	2.08439	<0.0001	0.151526	0.14	2675	tags=57%, list=15%, signal=67%
SHAFFER_IRF4_TARGETS_IN_ACTIVATED_B_LYMPHOCYTE	76	0.578061	1.87795	0.00598802	0.177341	0.752	2735	tags=46%, list=15%, signal=54%
WALLACE_PROSTATE_CANCER_UP	20	0.744574	1.88115	<0.0001	0.178623	0.742	2250	tags=70%, list=13%, signal=80%
KEGG_STEROID_BIOSYNTHESIS	16	0.756016	1.87385	0.00412371	0.17868	0.763	1650	tags=69%, list=9%, signal=76%
YAO_TEMPORAL_RESPONSE_TO_PROGESTERONE_CLUSTER_17	171	0.609798	1.86889	0.0101626	0.181784	0.773	3855	tags=61%, list=22%, signal=77%
ACEVEDO_NORMAL_TISSUE_ADJACENT_TO_LIVER_TUMOR_DN	337	0.4719	1.86522	0.00210084	0.182665	0.784	4903	tags=52%, list=27%, signal=71%
STARK_PREFRONTAL_CORTEX_22Q11_DELETION_DN	470	0.545516	1.85931	0.00635593	0.187503	0.805	4325	tags=57%, list=24%, signal=73%
KEGG_PEROXISOME	78	0.533335	1.85234	0.0040404	0.189297	0.826	4507	tags=54%, list=25%, signal=72%
CHARAFE_BREAST_CANCER_LUMINAL_VS_MESENCHYMAL_UP	415	0.557126	1.85495	0.0041841	0.189866	0.816	3915	tags=54%, list=22%, signal=68%
KEGG_CITRATE_CYCLE_TCA_CYCLE	29	0.687217	1.79454	0.00838574	0.196228	0.938	3018	tags=59%, list=17%, signal=70%
SMITH_LIVER_CANCER	42	0.562917	1.79604	0.0100806	0.197072	0.937	5518	tags=71%, list=31%, signal=103%
KEGG_CARDIAC_MUSCLE_CONTRACTION	71	0.50764	1.80349	0.010142	0.19807	0.922	3182	tags=39%, list=18%, signal=48%
MOOTHA_TCA	16	0.770443	1.79691	0.00408998	0.198924	0.933	3018	tags=81%, list=17%, signal=98%
REACTOME_RESPIRATORY_ELECTRON_TRANSPORT	64	0.791823	1.79059	0.0124481	0.19962	0.942	3214	tags=92%, list=18%, signal=112%
PENG_RAPAMYCIN_RESPONSE_DN	230	0.531153	1.80045	0.010352	0.199664	0.93	3513	tags=50%, list=20%, signal=62%
REACTOME_SULFUR_AMINO_ACID_METABOLISM	23	0.575067	1.80417	0.00632911	0.200706	0.921	1873	tags=39%, list=10%, signal=44%
MANALO_HYPOXIA_DN	270	0.592411	1.84375	0.0213675	0.20104	0.851	4769	tags=64%, list=27%, signal=86%
SCHLOSSER_MYC_TARGETS_AND_SERUM_RESPONSE_UP	46	0.584285	1.7977	0.00604839	0.201087	0.932	4968	tags=65%, list=28%, signal=90%
YAO_TEMPORAL_RESPONSE_TO_PROGESTERONE_CLUSTER_13	164	0.643596	1.84084	0.0145228	0.201146	0.854	3445	tags=62%, list=19%, signal=76%
REACTOME_CHOLESTEROL_BIOSYNTHESIS	20	0.844963	1.8052	0.00210526	0.202718	0.918	2008	tags=90%, list=11%, signal=101%
ZHAN_MULTIPLE_MYELOMA_SUBGROUPS	30	0.698453	1.80667	0.00813008	0.203686	0.91	3574	tags=60%, list=20%, signal=75%
IVANOVA_HEMATOPOIESIS_INTERMEDIATE_PROGENITOR	140	0.472028	1.83561	0.0060241	0.205347	0.868	4238	tags=47%, list=24%, signal=61%
GARCIA_TARGETS_OF_FLI1_AND_DAX1_DN	162	0.489779	1.82215	0.0138889	0.206206	0.887	4835	tags=56%, list=27%, signal=76%
KEGG_SELENOAMINO_ACID_METABOLISM	25	0.581618	1.78551	0.00831601	0.206293	0.947	3669	tags=52%, list=20%, signal=65%
REACTOME_RESPIRATORY_ELECTRON_TRANSPORT_ATP_SYNTHESIS_BY_CHEMIOSMOTIC_COUPLING_AND_HEAT_PRODUCTION_BY_UNCOUPLING_PROTEINS_	80	0.764327	1.80753	0.0185185	0.206333	0.909	2624	tags=83%, list=15%, signal=96%
KEEN_RESPONSE_TO_ROSIGLITAZONE_UP	37	0.562907	1.77728	0.00202429	0.208006	0.957	2377	tags=49%, list=13%, signal=56%
HORTON_SREBF_TARGETS	24	0.807425	1.83173	<0.0001	0.208252	0.873	2732	tags=88%, list=15%, signal=103%
SCHLOSSER_MYC_AND_SERUM_RESPONSE_SYNERGY	31	0.702155	1.82882	0.00430108	0.208392	0.876	3292	tags=68%, list=18%, signal=83%
RAHMAN_TP53_TARGETS_PHOSPHORYLATED	21	0.706858	1.77143	0.00208768	0.208834	0.96	3360	tags=71%, list=19%, signal=88%
COLLER_MYC_TARGETS_UP	25	0.708834	1.81813	0.00612245	0.209193	0.893	3310	tags=72%, list=18%, signal=88%
KEGG_BUTANOATE_METABOLISM	33	0.572985	1.77463	0.0125261	0.209431	0.958	5311	tags=67%, list=30%, signal=95%
PENG_GLUTAMINE_DEPRIVATION_DN	322	0.508164	1.80818	0.00816326	0.209716	0.907	3513	tags=45%, list=20%, signal=55%
KEGG_PROPANOATE_METABOLISM	32	0.619394	1.82284	0.0184049	0.210026	0.885	4432	tags=69%, list=25%, signal=91%
KEGG_ARGININE_AND_PROLINE_METABOLISM	51	0.516585	1.77796	0.0104167	0.210184	0.956	4976	tags=63%, list=28%, signal=87%
KEGG_GLYOXYLATE_AND_DICARBOXYLATE_METABOLISM	16	0.639959	1.76736	0.0102459	0.210686	0.964	4227	tags=69%, list=24%, signal=90%
SCHLOSSER_MYC_TARGETS_AND_SERUM_RESPONSE_DN	45	0.62326	1.76396	0.0319829	0.210963	0.966	2987	tags=58%, list=17%, signal=69%
KEGG_VALINE_LEUCINE_AND_ISOLEUCINE_DEGRADATION	44	0.630782	1.82444	0.0083682	0.211979	0.883	4076	tags=61%, list=23%, signal=79%
WONG_EMBRYONIC_STEM_CELL_CORE	328	0.580474	1.77149	0.0268041	0.212062	0.96	4509	tags=60%, list=25%, signal=79%
GRADE_COLON_AND_RECTAL_CANCER_UP	272	0.544698	1.80924	0.0183299	0.21214	0.907	4105	tags=51%, list=23%, signal=65%
CHAUHAN_RESPONSE_TO_METHOXYESTRADIOL_UP	50	0.558293	1.76163	0.00618557	0.212176	0.969	3449	tags=48%, list=19%, signal=59%
REACTOME_TRNA_AMINOACYLATION	42	0.671163	1.81147	0.0101626	0.212351	0.902	3967	tags=71%, list=22%, signal=92%
LIU_PROSTATE_CANCER_UP	88	0.497235	1.77822	<0.0001	0.21325	0.956	3427	tags=45%, list=19%, signal=56%
KEGG_AMINOACYL_TRNA_BIOSYNTHESIS	41	0.634555	1.76745	0.0208333	0.213762	0.964	5570	tags=80%, list=31%, signal=117%
REACTOME_METABOLISM_OF_VITAMINS_AND_COFACTORS	50	0.471441	1.76407	0.004158	0.213935	0.966	5145	tags=54%, list=29%, signal=76%
REACTOME_CYTOSOLIC_TRNA_AMINOACYLATION	24	0.736727	1.77917	0.00607287	0.215189	0.956	2707	tags=71%, list=15%, signal=83%
REACTOME_METABOLISM_OF_PROTEINS	415	0.530187	1.75783	0.0160643	0.216063	0.972	5129	tags=61%, list=29%, signal=84%
LIM_MAMMARY_STEM_CELL_DN	407	0.512299	1.81196	0.00623701	0.216272	0.9	4543	tags=52%, list=25%, signal=68%
STEIN_ESRRA_TARGETS_UP	360	0.542583	2.10303	<0.0001	0.218682	0.105	4689	tags=56%, list=26%, signal=74%
ODONNELL_METASTASIS_DN	24	0.561424	1.75428	0.0125523	0.219579	0.972	3521	tags=46%, list=20%, signal=57%
DAIRKEE_CANCER_PRONE_RESPONSE_BPA	49	0.511271	1.75233	0.0104167	0.220173	0.973	3488	tags=51%, list=19%, signal=63%
REACTOME_METABOLISM_OF_AMINO_ACIDS_AND_DERIVATIVES	190	0.461871	1.74919	0.00639659	0.223	0.974	4976	tags=53%, list=28%, signal=73%
KIM_ALL_DISORDERS_DURATION_CORR_DN	142	0.546192	1.74664	0.0204499	0.224838	0.974	4848	tags=60%, list=27%, signal=81%
REACTOME_SYNTHESIS_AND_INTERCONVERSION_OF_NUCLEOTIDE_DI_AND_TRIPHOSPHATES	18	0.692238	1.74204	0.0143443	0.225758	0.975	4496	tags=72%, list=25%, signal=96%
VECCHI_GASTRIC_CANCER_EARLY_UP	384	0.554009	1.74229	0.0319361	0.228313	0.975	5312	tags=63%, list=30%, signal=87%
HOLLERN_EMT_BREAST_TUMOR_DN	91	0.599365	1.74367	0.0163599	0.228428	0.974	3768	tags=56%, list=21%, signal=71%
REACTOME_CITRIC_ACID_CYCLE_TCA_CYCLE	19	0.732766	1.73297	0.0145228	0.241891	0.984	3918	tags=84%, list=22%, signal=108%
KAAB_HEART_ATRIUM_VS_VENTRICLE_DN	253	0.399551	1.72803	0.0121457	0.246404	0.984	4157	tags=38%, list=23%, signal=49%
IRITANI_MAD1_TARGETS_DN	46	0.649536	1.72888	0.0193966	0.24743	0.984	4741	tags=80%, list=26%, signal=109%

## Sheet: Table S10
Table S10. GSEA results enriched in phenotype of low FOXP4-AS1 expression group using the c2 reference gene set.
NAME	SIZE	ES	NES	NOM p-val	FDR q-val	FWER p-val	RANK AT MAX	LEADING EDGE
REACTOME_SIGNALING_BY_RHO_GTPASES	111	-0.464544	-1.85564	<0.0001	0.240098	0.815	2972	tags=39%, list=17%, signal=46%
KEGG_CYTOKINE_CYTOKINE_RECEPTOR_INTERACTION	233	-0.513344	-1.83928	<0.0001	0.242868	0.863	3656	tags=48%, list=20%, signal=59%
ZHENG_BOUND_BY_FOXP3	463	-0.4895	-1.80228	0.00200401	0.236279	0.927	2723	tags=40%, list=15%, signal=46%
DURAND_STROMA_S_UP	279	-0.444995	-1.80716	0.00200803	0.233832	0.921	3027	tags=38%, list=17%, signal=45%
BOYLAN_MULTIPLE_MYELOMA_PCA1_UP	94	-0.514533	-1.81187	0.00201613	0.227855	0.914	3231	tags=44%, list=18%, signal=53%
WANG_MLL_TARGETS	277	-0.416924	-1.80097	0.0020284	0.230005	0.931	3144	tags=36%, list=18%, signal=44%
REACTOME_NRAGE_SIGNALS_DEATH_THROUGH_JNK	43	-0.514226	-1.82534	0.00203252	0.244081	0.892	1893	tags=40%, list=11%, signal=44%
BOYLAN_MULTIPLE_MYELOMA_C_D_DN	236	-0.456757	-1.83373	0.00204918	0.24246	0.876	3572	tags=42%, list=20%, signal=52%
HAN_JNK_SINGALING_UP	35	-0.556029	-1.81434	0.00207469	0.23727	0.909	5785	tags=69%, list=32%, signal=101%
VERHAAK_AML_WITH_NPM1_MUTATED_DN	233	-0.453223	-1.78299	0.002079	0.233768	0.951	3622	tags=42%, list=20%, signal=51%
BOQUEST_STEM_CELL_CULTURED_VS_FRESH_DN	30	-0.677039	-1.79206	0.00378072	0.226729	0.94	2548	tags=57%, list=14%, signal=66%
KEGG_JAK_STAT_SIGNALING_PATHWAY	130	-0.50447	-1.79007	0.00391389	0.223595	0.944	3640	tags=48%, list=20%, signal=60%
REACTOME_G_ALPHA1213_SIGNALLING_EVENTS	73	-0.485391	-1.81304	0.00403226	0.234777	0.913	2972	tags=41%, list=17%, signal=49%
VART_KSHV_INFECTION_ANGIOGENIC_MARKERS_DN	131	-0.408879	-1.68594	0.00416667	0.222596	0.991	3248	tags=37%, list=18%, signal=45%
CARD_MIR302A_TARGETS	76	-0.519169	-1.77536	0.0041841	0.225598	0.959	5419	tags=63%, list=30%, signal=90%
CHANG_IMMORTALIZED_BY_HPV31_UP	76	-0.451389	-1.69371	0.00425532	0.22009	0.991	5605	tags=64%, list=31%, signal=93%
GRAESSMANN_RESPONSE_TO_MC_AND_SERUM_DEPRIVATION_UP	199	-0.425958	-1.73635	0.00583658	0.22428	0.977	4217	tags=45%, list=24%, signal=58%
KEGG_LEUKOCYTE_TRANSENDOTHELIAL_MIGRATION	112	-0.46548	-1.79954	0.0059761	0.229015	0.934	3074	tags=40%, list=17%, signal=48%
PID_CD8_TCR_PATHWAY	53	-0.677073	-1.8428	0.00606061	0.241497	0.85	3216	tags=58%, list=18%, signal=71%
HERNANDEZ_ABERRANT_MITOSIS_BY_DOCETACEL_2NM_UP	77	-0.47466	-1.72252	0.00607287	0.216352	0.982	5263	tags=66%, list=29%, signal=93%
TAKEDA_TARGETS_OF_NUP98_HOXA9_FUSION_16D_UP	162	-0.47473	-1.77733	0.00610998	0.224895	0.958	4671	tags=52%, list=26%, signal=70%
CLASPER_LYMPHATIC_VESSELS_DURING_METASTASIS_UP	18	-0.625875	-1.72423	0.00625	0.220592	0.981	1596	tags=44%, list=9%, signal=49%
SWEET_LUNG_CANCER_KRAS_DN	412	-0.474995	-1.79195	0.00632911	0.223105	0.94	2678	tags=39%, list=15%, signal=45%
SHIPP_DLBCL_VS_FOLLICULAR_LYMPHOMA_DN	41	-0.677691	-1.82205	0.00759013	0.234492	0.894	2538	tags=56%, list=14%, signal=65%
PID_FCER1_PATHWAY	60	-0.568586	-1.83922	0.00776699	0.235929	0.863	2995	tags=52%, list=17%, signal=62%
BIOCARTA_INFLAM_PATHWAY	26	-0.633544	-1.77452	0.0077821	0.224031	0.959	2823	tags=50%, list=16%, signal=59%
LU_IL4_SIGNALING	91	-0.496178	-1.79513	0.00784314	0.22752	0.936	3914	tags=49%, list=22%, signal=63%
LEE_DOUBLE_POLAR_THYMOCYTE	25	-0.55293	-1.70036	0.00785855	0.215598	0.989	2209	tags=44%, list=12%, signal=50%
KUROZUMI_RESPONSE_TO_ONCOCYTIC_VIRUS_AND_CYCLIC_RGD	21	-0.765487	-1.74854	0.00792079	0.218513	0.972	2777	tags=62%, list=15%, signal=73%
CASORELLI_ACUTE_PROMYELOCYTIC_LEUKEMIA_UP	157	-0.446439	-1.73888	0.00795229	0.221238	0.976	3046	tags=38%, list=17%, signal=46%
WAMUNYOKOLI_OVARIAN_CANCER_GRADES_1_2_DN	63	-0.569901	-1.81612	0.00796813	0.243839	0.906	4283	tags=60%, list=24%, signal=79%
PID_IL2_STAT5_PATHWAY	30	-0.68229	-1.85239	0.00798403	0.239975	0.821	2814	tags=60%, list=16%, signal=71%
PID_TCR_PATHWAY	66	-0.669559	-1.8517	0.008	0.227045	0.824	2972	tags=56%, list=17%, signal=67%
ROSS_ACUTE_MYELOID_LEUKEMIA_CBF	80	-0.450451	-1.70882	0.00801603	0.212689	0.986	3049	tags=35%, list=17%, signal=42%
CAIRO_HEPATOBLASTOMA_CLASSES_DN	199	-0.44653	-1.73242	0.00817996	0.223303	0.98	3597	tags=42%, list=20%, signal=52%
HU_GENOTOXIN_ACTION_DIRECT_VS_INDIRECT_4HR	34	-0.455336	-1.65313	0.00823045	0.242346	0.996	2686	tags=35%, list=15%, signal=41%
DELACROIX_RAR_TARGETS_DN	24	-0.507604	-1.66691	0.00828157	0.236468	0.994	838	tags=33%, list=5%, signal=35%
GRANDVAUX_IRF3_TARGETS_DN	19	-0.607104	-1.76968	0.0083682	0.221926	0.963	3350	tags=53%, list=19%, signal=65%
REACTOME_NETRIN1_SIGNALING	38	-0.508133	-1.68152	0.00851064	0.22617	0.993	2072	tags=34%, list=12%, signal=39%
BIOCARTA_DC_PATHWAY	20	-0.69202	-1.74689	0.00968992	0.214901	0.972	3657	tags=65%, list=20%, signal=82%
PID_IL12_STAT4_PATHWAY	33	-0.67644	-1.80213	0.00976562	0.232028	0.927	2834	tags=61%, list=16%, signal=72%
TAKEDA_TARGETS_OF_NUP98_HOXA9_FUSION_10D_UP	177	-0.431823	-1.71882	0.00994036	0.216363	0.982	4981	tags=51%, list=28%, signal=70%
WESTON_VEGFA_TARGETS_12HR	34	-0.559036	-1.71778	0.0102249	0.214863	0.982	2725	tags=44%, list=15%, signal=52%
WESTON_VEGFA_TARGETS	103	-0.467177	-1.75278	0.0102249	0.220427	0.971	2749	tags=40%, list=15%, signal=47%
CLASPER_LYMPHATIC_VESSELS_DURING_METASTASIS_DN	36	-0.722211	-1.85847	0.0103306	0.24088	0.807	2628	tags=67%, list=15%, signal=78%
IZADPANAH_STEM_CELL_ADIPOSE_VS_BONE_DN	102	-0.511884	-1.81554	0.0104384	0.239807	0.906	2770	tags=44%, list=15%, signal=52%
VART_KSHV_INFECTION_ANGIOGENIC_MARKERS_UP	162	-0.477709	-1.78293	0.0104603	0.230221	0.951	3439	tags=46%, list=19%, signal=56%
LEE_NEURAL_CREST_STEM_CELL_UP	139	-0.471507	-1.72569	0.0106383	0.219978	0.981	4888	tags=50%, list=27%, signal=68%
BIOCARTA_CYTOKINE_PATHWAY	16	-0.695245	-1.70788	0.0114286	0.211255	0.987	2468	tags=50%, list=14%, signal=58%
HADDAD_B_LYMPHOCYTE_PROGENITOR	263	-0.424752	-1.74722	0.0116732	0.216459	0.972	3749	tags=42%, list=21%, signal=52%
BIOCARTA_LAIR_PATHWAY	16	-0.689685	-1.77056	0.0119284	0.222902	0.963	1838	tags=56%, list=10%, signal=63%
MARSON_FOXP3_TARGETS_STIMULATED_UP	29	-0.65794	-1.77895	0.012024	0.231729	0.957	1540	tags=48%, list=9%, signal=53%
RAMALHO_STEMNESS_DN	70	-0.566851	-1.79314	0.0120724	0.227971	0.939	2356	tags=43%, list=13%, signal=49%
PID_IL27_PATHWAY	25	-0.699312	-1.76951	0.0121457	0.21638	0.963	2689	tags=60%, list=15%, signal=70%
VALK_AML_CLUSTER_11	36	-0.55724	-1.79635	0.0121951	0.228493	0.936	1239	tags=36%, list=7%, signal=39%
PID_KIT_PATHWAY	52	-0.52398	-1.72282	0.0122449	0.217689	0.982	2972	tags=48%, list=17%, signal=57%
PID_PTP1B_PATHWAY	51	-0.488191	-1.69318	0.0124224	0.219481	0.991	2889	tags=45%, list=16%, signal=54%
OSADA_ASCL1_TARGETS_DN	23	-0.618523	-1.78356	0.0124481	0.235925	0.951	5298	tags=78%, list=30%, signal=111%
REACTOME_CELL_SURFACE_INTERACTIONS_AT_THE_VASCULAR_WALL	83	-0.478256	-1.73578	0.0127119	0.223163	0.977	3075	tags=46%, list=17%, signal=55%
GRAHAM_CML_QUIESCENT_VS_NORMAL_QUIESCENT_DN	44	-0.568543	-1.82257	0.0129032	0.245111	0.894	5560	tags=68%, list=31%, signal=99%
PID_INTEGRIN5_PATHWAY	17	-0.679276	-1.75824	0.0131579	0.219841	0.97	4021	tags=71%, list=22%, signal=91%
BIOCARTA_NKT_PATHWAY	29	-0.706283	-1.7979	0.013308	0.22886	0.936	2921	tags=66%, list=16%, signal=78%
LEE_EARLY_T_LYMPHOCYTE_DN	53	-0.619447	-1.75474	0.0137795	0.224454	0.971	3454	tags=62%, list=19%, signal=77%
KEGG_HEMATOPOIETIC_CELL_LINEAGE	82	-0.617956	-1.82576	0.013834	0.249589	0.891	3640	tags=61%, list=20%, signal=76%
VALK_AML_CLUSTER_13	29	-0.529349	-1.70224	0.0140281	0.213468	0.988	2889	tags=41%, list=16%, signal=49%
KEGG_NATURAL_KILLER_CELL_MEDIATED_CYTOTOXICITY	116	-0.483357	-1.7131	0.0141129	0.218216	0.983	4103	tags=47%, list=23%, signal=60%
PID_ANGIOPOIETIN_RECEPTOR_PATHWAY	50	-0.524756	-1.74005	0.0142857	0.221259	0.976	4115	tags=58%, list=23%, signal=75%
BEGUM_TARGETS_OF_PAX3_FOXO1_FUSION_UP	60	-0.563917	-1.74887	0.0143149	0.220363	0.972	2779	tags=40%, list=16%, signal=47%
KIM_GLIS2_TARGETS_UP	83	-0.59214	-1.81256	0.0143149	0.231153	0.913	4192	tags=67%, list=23%, signal=88%
CROONQUIST_IL6_DEPRIVATION_UP	20	-0.559206	-1.69656	0.0144033	0.216797	0.991	2728	tags=40%, list=15%, signal=47%
SCHUETZ_BREAST_CANCER_DUCTAL_INVASIVE_UP	333	-0.674663	-1.86026	0.0144928	0.243964	0.804	4196	tags=74%, list=23%, signal=94%
PID_INTEGRIN3_PATHWAY	43	-0.589776	-1.74968	0.0149893	0.22356	0.972	3439	tags=51%, list=19%, signal=63%
WALLACE_PROSTATE_CANCER_RACE_UP	268	-0.611304	-1.8517	0.0155642	0.234345	0.824	4188	tags=61%, list=23%, signal=78%
PID_EPHRINB_REV_PATHWAY	30	-0.514877	-1.69137	0.0156556	0.218537	0.991	3338	tags=43%, list=19%, signal=53%
SCHRAETS_MLL_TARGETS_DN	32	-0.531644	-1.74461	0.016	0.214708	0.973	3364	tags=44%, list=19%, signal=54%
PID_EPO_PATHWAY	34	-0.593976	-1.69296	0.0160321	0.218463	0.991	2742	tags=53%, list=15%, signal=62%
BIOCARTA_TCR_PATHWAY	44	-0.593931	-1.76208	0.0160966	0.219996	0.967	3752	tags=64%, list=21%, signal=80%
VANASSE_BCL2_TARGETS_DN	69	-0.450784	-1.64851	0.0163265	0.242792	0.997	3262	tags=45%, list=18%, signal=55%
BASSO_HAIRY_CELL_LEUKEMIA_UP	79	-0.479971	-1.71279	0.0165289	0.217158	0.983	4214	tags=53%, list=24%, signal=69%
JEON_SMAD6_TARGETS_UP	23	-0.618042	-1.7539	0.0167015	0.220829	0.971	3144	tags=57%, list=18%, signal=68%
TAKEDA_TARGETS_OF_NUP98_HOXA9_FUSION_6HR_UP	76	-0.458563	-1.64838	0.0169133	0.24169	0.997	2298	tags=30%, list=13%, signal=35%
ABRAHAM_ALPC_VS_MULTIPLE_MYELOMA_UP	26	-0.558229	-1.6813	0.0170576	0.225163	0.993	4575	tags=62%, list=26%, signal=83%
ALONSO_METASTASIS_NEURAL_UP	17	-0.56847	-1.65204	0.0171674	0.243147	0.996	2185	tags=47%, list=12%, signal=54%
FINAK_BREAST_CANCER_SDPP_SIGNATURE	23	-0.636118	-1.72976	0.0174081	0.215808	0.98	2903	tags=57%, list=16%, signal=67%
STAEGE_EWING_FAMILY_TUMOR	29	-0.510471	-1.64219	0.0176125	0.241898	0.997	5053	tags=69%, list=28%, signal=96%
HOEBEKE_LYMPHOID_STEM_CELL_UP	85	-0.50085	-1.699	0.0176817	0.215214	0.99	3622	tags=44%, list=20%, signal=54%
SIG_PIP3_SIGNALING_IN_B_LYMPHOCYTES	36	-0.527103	-1.67694	0.018	0.228941	0.993	1478	tags=39%, list=8%, signal=42%
RODRIGUES_NTN1_TARGETS_UP	16	-0.631706	-1.65707	0.0181452	0.240594	0.996	3062	tags=56%, list=17%, signal=68%
LIU_TARGETS_OF_VMYB_VS_CMYB_DN	41	-0.525646	-1.71807	0.0182186	0.216049	0.982	3424	tags=51%, list=19%, signal=63%
REACTOME_PLATELET_ACTIVATION_SIGNALING_AND_AGGREGATION	195	-0.401865	-1.63062	0.0183299	0.249362	0.997	3055	tags=34%, list=17%, signal=40%
KEGG_CELL_ADHESION_MOLECULES_CAMS	126	-0.536525	-1.77875	0.0184805	0.228596	0.958	2867	tags=43%, list=16%, signal=51%
KANG_AR_TARGETS_DN	18	-0.670986	-1.73079	0.018595	0.219941	0.98	2868	tags=50%, list=16%, signal=59%
PID_INTEGRIN_CS_PATHWAY	26	-0.65036	-1.82869	0.01875	0.248611	0.884	5599	tags=81%, list=31%, signal=117%
PID_SHP2_PATHWAY	57	-0.529035	-1.71146	0.0187891	0.216063	0.984	4093	tags=51%, list=23%, signal=66%
RIZ_ERYTHROID_DIFFERENTIATION_APOBEC2	24	-0.573734	-1.76484	0.0187891	0.219812	0.965	2337	tags=38%, list=13%, signal=43%
HAHTOLA_SEZARY_SYNDROM_DN	37	-0.64289	-1.77808	0.0195312	0.226574	0.958	4503	tags=70%, list=25%, signal=94%
HOFMANN_MYELODYSPLASTIC_SYNDROM_RISK_DN	20	-0.587268	-1.72201	0.0195695	0.211903	0.982	3742	tags=60%, list=21%, signal=76%
VILIMAS_NOTCH1_TARGETS_UP	50	-0.661413	-1.74731	0.019685	0.218611	0.972	2955	tags=62%, list=16%, signal=74%
BOHN_PRIMARY_IMMUNODEFICIENCY_SYNDROM_DN	38	-0.532271	-1.68413	0.0198413	0.222957	0.993	5007	tags=63%, list=28%, signal=87%
JAATINEN_HEMATOPOIETIC_STEM_CELL_DN	212	-0.54302	-1.75427	0.0199601	0.222578	0.971	3588	tags=55%, list=20%, signal=68%
ZIRN_TRETINOIN_RESPONSE_UP	20	-0.607967	-1.75907	0.02	0.220611	0.969	3956	tags=65%, list=22%, signal=83%
SA_MMP_CYTOKINE_CONNECTION	15	-0.687592	-1.70516	0.0201207	0.214269	0.987	4251	tags=73%, list=24%, signal=96%
LIM_MAMMARY_LUMINAL_MATURE_DN	96	-0.531821	-1.72608	0.020202	0.2213	0.981	4618	tags=63%, list=26%, signal=84%
KHETCHOUMIAN_TRIM24_TARGETS_UP	46	-0.506867	-1.6662	0.0205761	0.235023	0.995	3296	tags=46%, list=18%, signal=56%
THUM_SYSTOLIC_HEART_FAILURE_UP	383	-0.425364	-1.66951	0.02079	0.235398	0.993	4417	tags=46%, list=25%, signal=60%
RODWELL_AGING_KIDNEY_UP	437	-0.455998	-1.74915	0.0216963	0.22217	0.972	3711	tags=47%, list=21%, signal=57%
REACTOME_IMMUNOREGULATORY_INTERACTIONS_BETWEEN_A_LYMPHOID_AND_A_NON_LYMPHOID_CELL	58	-0.65146	-1.78187	0.0216963	0.229165	0.953	2692	tags=53%, list=15%, signal=63%
DEURIG_T_CELL_PROLYMPHOCYTIC_LEUKEMIA_DN	292	-0.459877	-1.71402	0.0217391	0.219726	0.983	3832	tags=43%, list=21%, signal=54%
TONKS_TARGETS_OF_RUNX1_RUNX1T1_FUSION_MONOCYTE_DN	52	-0.588255	-1.73466	0.0217391	0.223249	0.977	4249	tags=62%, list=24%, signal=80%
PID_IL6_7_PATHWAY	47	-0.513367	-1.73072	0.0218688	0.218001	0.98	3338	tags=45%, list=19%, signal=55%
ROSS_AML_WITH_CBFB_MYH11_FUSION	51	-0.493144	-1.68101	0.0226804	0.224278	0.993	2744	tags=43%, list=15%, signal=51%
PID_AP1_PATHWAY	69	-0.478173	-1.68579	0.0226843	0.221455	0.991	5796	tags=61%, list=32%, signal=90%
VECCHI_GASTRIC_CANCER_ADVANCED_VS_EARLY_UP	165	-0.64949	-1.82226	0.0227743	0.239865	0.894	5199	tags=81%, list=29%, signal=113%
SU_THYMUS	20	-0.781882	-1.70471	0.023166	0.213502	0.988	1501	tags=60%, list=8%, signal=65%
KUROZUMI_RESPONSE_TO_ONCOCYTIC_VIRUS	44	-0.657148	-1.74621	0.023301	0.213904	0.972	2777	tags=50%, list=15%, signal=59%
ODONNELL_TARGETS_OF_MYC_AND_TFRC_UP	78	-0.502814	-1.723	0.023301	0.219084	0.982	2560	tags=42%, list=14%, signal=49%
CHARAFE_BREAST_CANCER_LUMINAL_VS_MESENCHYMAL_DN	436	-0.515687	-1.80653	0.0235546	0.230566	0.921	3700	tags=48%, list=21%, signal=59%
HUTTMANN_B_CLL_POOR_SURVIVAL_DN	56	-0.512966	-1.67464	0.023622	0.231787	0.993	2695	tags=41%, list=15%, signal=48%
BIOCARTA_IL7_PATHWAY	17	-0.737696	-1.70226	0.0239044	0.214971	0.988	3018	tags=71%, list=17%, signal=85%
REACTOME_TCR_SIGNALING	50	-0.652765	-1.77118	0.0245399	0.224712	0.963	2072	tags=50%, list=12%, signal=56%
LIM_MAMMARY_STEM_CELL_UP	454	-0.524867	-1.76954	0.0248963	0.219173	0.963	3710	tags=48%, list=21%, signal=59%
ONDER_CDH1_TARGETS_2_UP	242	-0.546185	-1.76838	0.025	0.2161	0.964	3341	tags=52%, list=19%, signal=63%
ZHU_CMV_ALL_DN	125	-0.492804	-1.72353	0.025	0.219994	0.982	3159	tags=46%, list=18%, signal=56%
REACTOME_NCAM1_INTERACTIONS	38	-0.547316	-1.66278	0.025	0.237003	0.995	3503	tags=61%, list=20%, signal=75%
VANHARANTA_UTERINE_FIBROID_DN	62	-0.488214	-1.71035	0.0252918	0.211487	0.986	3223	tags=44%, list=18%, signal=53%
GAVIN_PDE3B_TARGETS	21	-0.57104	-1.64094	0.0254902	0.242777	0.997	2670	tags=52%, list=15%, signal=61%
INGRAM_SHH_TARGETS_UP	117	-0.417669	-1.6591	0.0256917	0.240802	0.996	3180	tags=39%, list=18%, signal=47%
PID_PI3KCI_PATHWAY	49	-0.539815	-1.70446	0.0257937	0.212366	0.988	2329	tags=47%, list=13%, signal=54%
CROONQUIST_STROMAL_STIMULATION_UP	57	-0.56835	-1.73156	0.0258449	0.222694	0.98	2791	tags=53%, list=16%, signal=62%
CHIANG_LIVER_CANCER_SUBCLASS_CTNNB1_DN	161	-0.423983	-1.64257	0.0265306	0.242449	0.997	3410	tags=45%, list=19%, signal=55%
THUM_MIR21_TARGETS_HEART_DISEASE_UP	16	-0.784537	-1.64275	0.0268595	0.244583	0.997	2606	tags=81%, list=15%, signal=95%
LEE_DIFFERENTIATING_T_LYMPHOCYTE	178	-0.616887	-1.76275	0.0272904	0.221317	0.967	3238	tags=58%, list=18%, signal=71%
WATTEL_AUTONOMOUS_THYROID_ADENOMA_DN	52	-0.495052	-1.66369	0.0272904	0.236583	0.995	3749	tags=44%, list=21%, signal=56%
SMID_BREAST_CANCER_LUMINAL_A_UP	80	-0.570788	-1.7003	0.0273438	0.214178	0.989	2439	tags=44%, list=14%, signal=50%
CHIANG_LIVER_CANCER_SUBCLASS_INTERFERON_UP	25	-0.608586	-1.6569	0.0277228	0.239491	0.996	2321	tags=44%, list=13%, signal=50%
MORI_MATURE_B_LYMPHOCYTE_UP	86	-0.562227	-1.76061	0.0284553	0.220081	0.968	2821	tags=50%, list=16%, signal=59%
PID_INTEGRIN2_PATHWAY	28	-0.599475	-1.71384	0.0285714	0.218289	0.983	3439	tags=57%, list=19%, signal=71%
PICCALUGA_ANGIOIMMUNOBLASTIC_LYMPHOMA_UP	197	-0.571801	-1.77434	0.0288066	0.221202	0.959	4021	tags=58%, list=22%, signal=74%
SWEET_KRAS_TARGETS_UP	79	-0.510628	-1.699	0.029106	0.21373	0.99	4477	tags=57%, list=25%, signal=76%
REACTOME_SIGNALING_BY_BMP	22	-0.622731	-1.69019	0.0302376	0.219293	0.991	3093	tags=50%, list=17%, signal=60%
WONG_ENDMETRIUM_CANCER_DN	76	-0.633861	-1.73402	0.030426	0.222415	0.977	2685	tags=54%, list=15%, signal=63%
WANG_SMARCE1_TARGETS_UP	268	-0.494334	-1.73102	0.0318471	0.221519	0.98	4338	tags=54%, list=24%, signal=70%
PID_CD8_TCR_DOWNSTREAM_PATHWAY	54	-0.552496	-1.71066	0.0318725	0.214243	0.986	3752	tags=52%, list=21%, signal=65%
REACTOME_ANTIGEN_ACTIVATES_B_CELL_RECEPTOR_LEADING_TO_GENERATION_OF_SECOND_MESSENGERS	29	-0.641678	-1.67362	0.0319361	0.230729	0.993	2972	tags=59%, list=17%, signal=70%
PID_TXA2PATHWAY	55	-0.514863	-1.69275	0.032	0.21742	0.991	2920	tags=47%, list=16%, signal=56%
ZHENG_FOXP3_TARGETS_UP	25	-0.621593	-1.67133	0.032	0.233572	0.993	2558	tags=56%, list=14%, signal=65%
DUNNE_TARGETS_OF_AML1_MTG8_FUSION_UP	50	-0.55282	-1.71046	0.0323194	0.212889	0.986	2849	tags=50%, list=16%, signal=59%
PID_AMB2_NEUTROPHILS_PATHWAY	41	-0.514142	-1.633	0.0328185	0.247473	0.997	3439	tags=51%, list=19%, signal=63%
SANA_TNF_SIGNALING_DN	87	-0.439265	-1.65842	0.0329897	0.240701	0.996	2904	tags=39%, list=16%, signal=46%
FRIDMAN_IMMORTALIZATION_DN	33	-0.537455	-1.65465	0.0329897	0.240855	0.996	2898	tags=48%, list=16%, signal=58%
PID_NFAT_TFPATHWAY	45	-0.532531	-1.63773	0.0330097	0.246103	0.997	2689	tags=47%, list=15%, signal=55%
REACTOME_NUCLEOTIDE_LIKE_PURINERGIC_RECEPTORS	15	-0.623476	-1.66627	0.0338645	0.236277	0.995	2960	tags=47%, list=17%, signal=56%
WEST_ADRENOCORTICAL_TUMOR_MARKERS_DN	20	-0.613526	-1.63374	0.0342742	0.24723	0.997	1796	tags=55%, list=10%, signal=61%
BOSCO_TH1_CYTOTOXIC_MODULE	102	-0.5657	-1.72207	0.0344828	0.213561	0.982	3305	tags=52%, list=18%, signal=63%
REACTOME_GPVI_MEDIATED_ACTIVATION_CASCADE	31	-0.5509	-1.65155	0.0346821	0.242552	0.996	2995	tags=48%, list=17%, signal=58%
KEGG_T_CELL_RECEPTOR_SIGNALING_PATHWAY	105	-0.501045	-1.71208	0.0354331	0.216737	0.983	3640	tags=50%, list=20%, signal=62%
SCHOEN_NFKB_SIGNALING	33	-0.581691	-1.68685	0.0357853	0.223795	0.991	4021	tags=55%, list=22%, signal=70%
GU_PDEF_TARGETS_UP	71	-0.536821	-1.70813	0.0360934	0.212345	0.987	4627	tags=61%, list=26%, signal=81%
NAKAYAMA_SOFT_TISSUE_TUMORS_PCA1_UP	71	-0.613713	-1.72231	0.0367347	0.214905	0.982	3155	tags=58%, list=18%, signal=70%
WINTER_HYPOXIA_DN	46	-0.724825	-1.66918	0.0368217	0.234591	0.994	3576	tags=80%, list=20%, signal=100%
REACTOME_IL_RECEPTOR_SHC_SIGNALING	26	-0.602289	-1.66512	0.0368932	0.235523	0.995	2742	tags=54%, list=15%, signal=63%
REACTOME_DOWNSTREAM_TCR_SIGNALING	33	-0.63041	-1.71082	0.0371134	0.215599	0.986	1999	tags=42%, list=11%, signal=48%
REACTOME_GENERATION_OF_SECOND_MESSENGER_MOLECULES	26	-0.723717	-1.64928	0.0375494	0.242819	0.997	2072	tags=65%, list=12%, signal=74%
BOSCO_ALLERGEN_INDUCED_TH2_ASSOCIATED_MODULE	137	-0.436961	-1.63542	0.0376238	0.24659	0.997	3809	tags=45%, list=21%, signal=56%
BOQUEST_STEM_CELL_DN	210	-0.439757	-1.66749	0.0381526	0.236556	0.994	4240	tags=51%, list=24%, signal=66%
ZHAN_MULTIPLE_MYELOMA_PR_DN	42	-0.556995	-1.64777	0.0389344	0.240256	0.997	4000	tags=52%, list=22%, signal=67%
RHEIN_ALL_GLUCOCORTICOID_THERAPY_UP	73	-0.48413	-1.64652	0.040153	0.241503	0.997	2711	tags=38%, list=15%, signal=45%
NABA_COLLAGENS	44	-0.581002	-1.66204	0.0405983	0.237051	0.996	4133	tags=66%, list=23%, signal=85%
ONO_AML1_TARGETS_DN	36	-0.646649	-1.686	0.0415879	0.223937	0.991	4048	tags=69%, list=23%, signal=90%
BIOCARTA_NO2IL12_PATHWAY	17	-0.766701	-1.64529	0.0416667	0.242486	0.997	2575	tags=71%, list=14%, signal=82%
KEGG_ECM_RECEPTOR_INTERACTION	83	-0.519255	-1.67947	0.0423729	0.225646	0.993	4258	tags=53%, list=24%, signal=69%
HUANG_DASATINIB_RESISTANCE_UP	78	-0.506786	-1.65031	0.0440252	0.24351	0.996	3439	tags=44%, list=19%, signal=54%
REACTOME_CHONDROITIN_SULFATE_DERMATAN_SULFATE_METABOLISM	47	-0.504772	-1.6374	0.0441767	0.2456	0.997	4546	tags=53%, list=25%, signal=71%
QI_PLASMACYTOMA_UP	257	-0.461624	-1.64936	0.046	0.24403	0.997	3060	tags=40%, list=17%, signal=48%
KEGG_PRIMARY_IMMUNODEFICIENCY	34	-0.717283	-1.65533	0.046332	0.241034	0.996	1426	tags=53%, list=8%, signal=57%
NAKAMURA_ADIPOGENESIS_EARLY_DN	38	-0.547211	-1.63807	0.0468085	0.246729	0.997	3215	tags=53%, list=18%, signal=64%
